# Supplementary material for: Bioinformatic Prioritization and Functional Annotation of GWAS-Based Candidate Genes for Primary Open-Angle Glaucoma
Source: Genes (Basel). 2022 Jun 13;13(6):1055. doi: 10.3390/genes13061055 (PMC9222386; doi:10.3390/genes13061055)
Supplement: Supplementary file 1 [file genes-13-01055-s001.zip]

Archive with 3 entries (3 files):
- Supplementary Table S1 In Silico Sequencing of 50 independent POAG gSNPs.xlsx
- Supplementary Table S2 DEPICT gene prioritization and tissue&cell enrichment output.xlsx
- Supplementary Table S3 GeneMANIA_GO_TERMS_and IPA canonical pathways using 142-Input-Genes.xlsx
