# Supplementary material for: Bioinformatic Prioritization and Functional Annotation of GWAS-Based Candidate Genes for Primary Open-Angle Glaucoma
Source: Genes (Basel). 2022 Jun 13;13(6):1055. doi: 10.3390/genes13061055 (PMC9222386; doi:10.3390/genes13061055)
Supplement: Supplementary file 1 [file genes-13-01055-s001.zip › Supplementary Table S1 In Silico Sequencing of 50 independent POAG gSNPs.xlsx]

## Sheet: in-silico_Sequencing
Supplementary Table S1. The results of in silico sequencing and in silico pleiotropy analysis.
gSNP	linked_SNP	Chromosome	Position_37	A1	A2	LD	Cytoband	A2_EUR	Type	Gene	Exonic_type	Exonic_detail	GWAS Catalog
rs41461152	rs41461152	1	88227120	T	G	1	1p22.3	0.7356	intergenic	LINC01364(dist=389782),PKN2-AS1(dist=776076)			Glaucoma (primary open-angle)
rs41461152	rs12139208	1	88213014	T	C	0.61205	1p22.3	0.67	intergenic	LINC01364(dist=375676),PKN2-AS1(dist=790182)			Intraocular pressure
rs1192415	rs1192415	1	92077097	G	A	1	1p22.1	0.827	intergenic	CDC7(dist=85776),TGFBR3(dist=68803)			Optic disc parameters,Optic disc area,Optic nerve measurement (disc area)
rs1192415	rs4658101	1	92077409	A	G	0.987268	1p22.1	0.825	intergenic	CDC7(dist=86088),TGFBR3(dist=68491)			Vertical cup-disc ratio,Optic disc area
rs1192415	rs1192419	1	92080059	A	G	0.980971	1p22.1	0.8241	intergenic	CDC7(dist=88738),TGFBR3(dist=65841)			Optic nerve measurement (cup-to-disc ratio),Optic disc area
rs1192415	rs1192414	1	92075134	A	G	0.91084	1p22.1	0.839	intergenic	CDC7(dist=83813),TGFBR3(dist=70766)			Vertical cup-disc ratio
rs1192415	rs2136115	1	92073707	T	C	0.91084	1p22.1	0.839	intergenic	CDC7(dist=82386),TGFBR3(dist=72193)
rs1192415	rs2840239	1	92073665	T	C	0.91084	1p22.1	0.839	intergenic	CDC7(dist=82344),TGFBR3(dist=72235)
rs1192415	rs1192413	1	92072897	A	G	0.90546	1p22.1	0.8419	intergenic	CDC7(dist=81576),TGFBR3(dist=73003)
rs1192415	rs1192408	1	92069892	T	C	0.748209	1p22.1	0.1421	intergenic	CDC7(dist=78571),TGFBR3(dist=76008)
rs1192415	rs11800345	1	92050101	A	C	0.74205	1p22.1	0.1412	intergenic	CDC7(dist=58780),TGFBR3(dist=95799)
rs1192415	rs1192404	1	92068967	A	G	0.73482	1p22.1	0.1441	intergenic	CDC7(dist=77646),TGFBR3(dist=76933)			Lung function (FEV1/FVC)
rs1192415	rs10493852	1	92041515	C	A	0.722981	1p22.1	0.1402	intergenic	CDC7(dist=50194),TGFBR3(dist=104385)
rs1192415	rs6693314	1	92058290	C	T	0.669786	1p22.1	0.1282	intergenic	CDC7(dist=66969),TGFBR3(dist=87610)
rs1192415	rs2493210	1	92094044	G	C	0.613325	1p22.1	0.7744	intergenic	CDC7(dist=102723),TGFBR3(dist=51856)
rs1192415	rs977119	1	92084129	G	C	0.537005	1p22.1	0.7227	intergenic	CDC7(dist=92808),TGFBR3(dist=61771)
rs993471	rs993471	1	103385373	G	A	1	1p21.1	0.6123	intronic	COL11A1			Glaucoma (primary open-angle)
rs993471	rs3753841	1	103379918	G	A	1	1p21.1	0.6123	exonic	COL11A1	nonsynonymous SNV	COL11A1:NM_080630:exon50:c.C3620T:p.P1207L,COL11A1:NM_001854:exon52:c.C3968T:p.P1323L,COL11A1:NM_001190709:exon51:c.C3851T:p.P1284L,COL11A1:NM_080629:exon52:c.C4004T:p.P1335L,	Glaucoma (primary angle closure)
rs993471	rs11576308	1	103370977	G	A	1	1p21.1	0.6123	intronic	COL11A1			Heel bone mineral density
rs993471	rs12756209	1	103399207	A	C	0.995692	1p21.1	0.6113	intronic	COL11A1
rs993471	rs1932350	1	103365785	C	T	0.922162	1p21.1	0.6292	intronic	COL11A1
rs993471	rs10874662	1	103357553	A	C	0.918039	1p21.1	0.6282	intronic	COL11A1
rs993471	rs6677574	1	103363378	G	A	0.914294	1p21.1	0.6292	intronic	COL11A1
rs993471	rs12023984	1	103353139	C	A	0.829654	1p21.1	0.6064	intronic	COL11A1
rs993471	rs11164630	1	103352995	C	T	0.829654	1p21.1	0.6064	intronic	COL11A1
rs993471	rs11164629	1	103352801	G	A	0.829654	1p21.1	0.6064	intronic	COL11A1
rs993471	rs11164628	1	103352773	C	T	0.829654	1p21.1	0.6064	intronic	COL11A1
rs993471	rs2229783	1	103352451	A	G	0.829654	1p21.1	0.6064	exonic	COL11A1	synonymous SNV	COL11A1:NM_080630:exon61:c.T4422C:p.I1474I,COL11A1:NM_001854:exon63:c.T4770C:p.I1590I,COL11A1:NM_001190709:exon62:c.T4653C:p.I1551I,COL11A1:NM_080629:exon63:c.T4806C:p.I1602I,
rs993471	rs1463048	1	103352076	C	T	0.829654	1p21.1	0.6064	intronic	COL11A1
rs993471	rs1841841	1	103351955	T	C	0.829654	1p21.1	0.6064	intronic	COL11A1
rs993471	rs1932331	1	103351323	C	T	0.829654	1p21.1	0.6064	intronic	COL11A1
rs993471	rs945326	1	103351255	T	G	0.829654	1p21.1	0.6064	intronic	COL11A1
rs993471	rs2077569	1	103350876	G	A	0.829654	1p21.1	0.6064	intronic	COL11A1
rs993471	rs2169609	1	103350437	T	C	0.829654	1p21.1	0.6064	intronic	COL11A1
rs993471	rs2169608	1	103350118	G	C	0.829654	1p21.1	0.6064	intronic	COL11A1
rs993471	rs11164633	1	103353933	G	T	0.826459	1p21.1	0.6054	intronic	COL11A1
rs993471	rs11164632	1	103353900	A	T	0.826459	1p21.1	0.6054	intronic	COL11A1
rs993471	rs7413913	1	103395742	A	G	0.781571	1p21.1	0.669	intronic	COL11A1
rs993471	rs12729158	1	103394058	G	T	0.781571	1p21.1	0.669	intronic	COL11A1
rs993471	rs12138977	1	103393457	C	T	0.781571	1p21.1	0.669	intronic	COL11A1
rs993471	rs1993822	1	103392363	C	A	0.781571	1p21.1	0.669	intronic	COL11A1
rs993471	rs1841837	1	103384044	G	A	0.781571	1p21.1	0.669	intronic	COL11A1
rs993471	rs11164637	1	103382943	A	G	0.781571	1p21.1	0.669	intronic	COL11A1
rs993471	rs4908272	1	103379548	A	G	0.781571	1p21.1	0.669	intronic	COL11A1
rs993471	rs1015747	1	103374930	C	A	0.781571	1p21.1	0.669	intronic	COL11A1
rs993471	rs113492276	1	103395188	G	A	0.776666	1p21.1	0.668	intronic	COL11A1
rs993471	rs4908274	1	103389914	A	T	0.775808	1p21.1	0.671	intronic	COL11A1
rs993471	rs7527674	1	103239947	T	C	0.757928	1p21.1	0.6163	intergenic	OLFM3(dist=777157),COL11A1(dist=102076)
rs993471	rs713162	1	103216881	G	A	0.757928	1p21.1	0.3837	intergenic	OLFM3(dist=754091),COL11A1(dist=125142)
rs993471	rs6577334	1	103214274	G	A	0.757928	1p21.1	0.3837	intergenic	OLFM3(dist=751484),COL11A1(dist=127749)
rs993471	rs1318755	1	103340513	G	A	0.721984	1p21.1	0.5905	intergenic	OLFM3(dist=877723),COL11A1(dist=1510)
rs993471	rs12133652	1	103335136	A	G	0.721984	1p21.1	0.5905	intergenic	OLFM3(dist=872346),COL11A1(dist=6887)
rs993471	rs10874661	1	103328929	G	T	0.721984	1p21.1	0.5905	intergenic	OLFM3(dist=866139),COL11A1(dist=13094)
rs993471	rs12404334	1	103325774	T	C	0.721984	1p21.1	0.5905	intergenic	OLFM3(dist=862984),COL11A1(dist=16249)
rs993471	rs10874660	1	103324532	C	A	0.721984	1p21.1	0.5905	intergenic	OLFM3(dist=861742),COL11A1(dist=17491)
rs993471	rs10430072	1	103320747	G	C	0.721984	1p21.1	0.5905	intergenic	OLFM3(dist=857957),COL11A1(dist=21276)
rs993471	rs2086014	1	103319904	G	A	0.721984	1p21.1	0.5905	intergenic	OLFM3(dist=857114),COL11A1(dist=22119)
rs993471	rs2376259	1	103318973	T	G	0.721984	1p21.1	0.5905	intergenic	OLFM3(dist=856183),COL11A1(dist=23050)
rs993471	rs1599706	1	103311915	C	T	0.721984	1p21.1	0.5905	intergenic	OLFM3(dist=849125),COL11A1(dist=30108)
rs993471	rs1599703	1	103310189	T	C	0.721984	1p21.1	0.5905	intergenic	OLFM3(dist=847399),COL11A1(dist=31834)
rs993471	rs10782909	1	103309862	A	C	0.721984	1p21.1	0.5905	intergenic	OLFM3(dist=847072),COL11A1(dist=32161)
rs993471	rs111494104	1	103293260	C	T	0.720945	1p21.1	0.5924	intergenic	OLFM3(dist=830470),COL11A1(dist=48763)
rs993471	rs10782910	1	103317086	C	T	0.718467	1p21.1	0.5915	intergenic	OLFM3(dist=854296),COL11A1(dist=24937)
rs993471	rs11164616	1	103286648	T	C	0.716245	1p21.1	0.5934	intergenic	OLFM3(dist=823858),COL11A1(dist=55375)
rs993471	rs7513722	1	103285283	T	C	0.716245	1p21.1	0.5934	intergenic	OLFM3(dist=822493),COL11A1(dist=56740)
rs993471	rs1451043	1	103278901	A	T	0.716245	1p21.1	0.5934	intergenic	OLFM3(dist=816111),COL11A1(dist=63122)
rs993471	rs1451042	1	103278710	T	C	0.716245	1p21.1	0.5934	intergenic	OLFM3(dist=815920),COL11A1(dist=63313)
rs993471	rs34310235	1	103274082	T	C	0.716245	1p21.1	0.5934	intergenic	OLFM3(dist=811292),COL11A1(dist=67941)
rs993471	rs112510995	1	103272424	T	C	0.716245	1p21.1	0.5934	intergenic	OLFM3(dist=809634),COL11A1(dist=69599)
rs993471	rs4590689	1	103264964	G	A	0.716245	1p21.1	0.5934	intergenic	OLFM3(dist=802174),COL11A1(dist=77059)
rs993471	rs79367205	1	103272071	G	T	0.712549	1p21.1	0.5924	intergenic	OLFM3(dist=809281),COL11A1(dist=69952)
rs993471	rs1839632	1	103299744	C	G	0.70906	1p21.1	0.5934	intergenic	OLFM3(dist=836954),COL11A1(dist=42279)
rs993471	rs1551105	1	103259509	G	T	0.702771	1p21.1	0.5895	intergenic	OLFM3(dist=796719),COL11A1(dist=82514)
rs993471	rs1451029	1	103255303	T	C	0.702771	1p21.1	0.5895	intergenic	OLFM3(dist=792513),COL11A1(dist=86720)
rs993471	rs11164604	1	103253485	C	T	0.702771	1p21.1	0.5895	intergenic	OLFM3(dist=790695),COL11A1(dist=88538)
rs993471	rs10782905	1	103251295	G	C	0.702771	1p21.1	0.5895	intergenic	OLFM3(dist=788505),COL11A1(dist=90728)
rs993471	rs10782904	1	103251006	G	A	0.702771	1p21.1	0.5895	intergenic	OLFM3(dist=788216),COL11A1(dist=91017)
rs993471	rs10874654	1	103249183	C	T	0.702771	1p21.1	0.5895	intergenic	OLFM3(dist=786393),COL11A1(dist=92840)
rs993471	rs11164603	1	103248978	A	T	0.702771	1p21.1	0.5895	intergenic	OLFM3(dist=786188),COL11A1(dist=93045)
rs993471	rs4381210	1	103247297	C	T	0.702771	1p21.1	0.5895	intergenic	OLFM3(dist=784507),COL11A1(dist=94726)
rs993471	rs11164600	1	103244342	T	C	0.702771	1p21.1	0.5895	intergenic	OLFM3(dist=781552),COL11A1(dist=97681)
rs993471	rs7540247	1	103243769	T	A	0.702771	1p21.1	0.5895	intergenic	OLFM3(dist=780979),COL11A1(dist=98254)
rs993471	rs12410008	1	103241798	G	A	0.702771	1p21.1	0.5895	intergenic	OLFM3(dist=779008),COL11A1(dist=100225)
rs993471	rs12406439	1	103240351	C	T	0.702771	1p21.1	0.5895	intergenic	OLFM3(dist=777561),COL11A1(dist=101672)
rs993471	rs62995062	1	103238682	C	A	0.702771	1p21.1	0.5895	intergenic	OLFM3(dist=775892),COL11A1(dist=103341)
rs993471	rs12144719	1	103238411	G	A	0.702771	1p21.1	0.5895	intergenic	OLFM3(dist=775621),COL11A1(dist=103612)
rs993471	rs7521799	1	103232517	T	G	0.702771	1p21.1	0.5895	intergenic	OLFM3(dist=769727),COL11A1(dist=109506)
rs993471	rs921416	1	103228579	C	T	0.702771	1p21.1	0.5895	intergenic	OLFM3(dist=765789),COL11A1(dist=113444)
rs993471	rs1932341	1	103228021	T	C	0.702771	1p21.1	0.5895	intergenic	OLFM3(dist=765231),COL11A1(dist=114002)
rs993471	rs4908262	1	103225699	C	T	0.702771	1p21.1	0.5895	intergenic	OLFM3(dist=762909),COL11A1(dist=116324)
rs993471	rs12132471	1	103221544	G	A	0.702771	1p21.1	0.5895	intergenic	OLFM3(dist=758754),COL11A1(dist=120479)
rs993471	rs12136992	1	103220808	G	A	0.702771	1p21.1	0.5895	intergenic	OLFM3(dist=758018),COL11A1(dist=121215)
rs993471	rs10747431	1	103218213	T	C	0.702771	1p21.1	0.5895	intergenic	OLFM3(dist=755423),COL11A1(dist=123810)
rs993471	rs10735776	1	103218185	T	C	0.702771	1p21.1	0.5895	intergenic	OLFM3(dist=755395),COL11A1(dist=123838)
rs993471	rs9787064	1	103215963	T	C	0.702771	1p21.1	0.5895	intergenic	OLFM3(dist=753173),COL11A1(dist=126060)
rs993471	rs1812682	1	103210619	A	T	0.702771	1p21.1	0.5895	intergenic	OLFM3(dist=747829),COL11A1(dist=131404)
rs993471	rs61812153	1	103219928	C	T	0.699137	1p21.1	0.5885	intergenic	OLFM3(dist=757138),COL11A1(dist=122095)
rs993471	rs12129229	1	103255687	A	G	0.698041	1p21.1	0.5905	intergenic	OLFM3(dist=792897),COL11A1(dist=86336)
rs993471	rs11164615	1	103285858	T	C	0.693247	1p21.1	0.5994	intergenic	OLFM3(dist=823068),COL11A1(dist=56165)
rs993471	rs61812156	1	103238683	A	T	0.69317	1p21.1	0.5865	intergenic	OLFM3(dist=775893),COL11A1(dist=103340)
rs993471	rs1620866	1	103368237	A	G	0.648312	1p21.1	0.7058	intronic	COL11A1
rs993471	rs2615980	1	103353934	C	T	0.61911	1p21.1	0.7127	intronic	COL11A1
rs993471	rs12722976	1	103345744	C	G	0.527328	1p21.1	0.5149	intronic	COL11A1
rs993471	rs4907985	1	103341016	T	A	0.513828	1p21.1	0.5179	intergenic	OLFM3(dist=878226),COL11A1(dist=1007)
rs993471	rs1318756	1	103340623	T	C	0.513737	1p21.1	0.5199	intergenic	OLFM3(dist=877833),COL11A1(dist=1400)
rs2814471	rs2814471	1	165739598	C	T	1	1q24.1	0.8598	ncRNA_intronic	LOC100147773			Glaucoma (primary open-angle)
rs2814471	rs2790052	1	165738463	G	C	1	1q24.1	0.8598	ncRNA_exonic	LOC100147773
rs2814471	rs2251768	1	165738311	A	T	1	1q24.1	0.8598	ncRNA_exonic	LOC100147773
rs2814471	rs2790053	1	165737704	C	G	1	1q24.1	0.8598	intronic	TMCO1
rs2814471	rs7518099	1	165736880	C	T	1	1q24.1	0.8598	intronic	TMCO1			Glaucoma,Intraocular pressure
rs2814471	rs4657477	1	165736175	C	T	1	1q24.1	0.8598	intronic	TMCO1
rs2814471	rs6668885	1	165734603	T	C	1	1q24.1	0.8598	intronic	TMCO1
rs2814471	rs7528177	1	165733100	A	G	1	1q24.1	0.8598	intronic	TMCO1
rs2814471	rs4657476	1	165732661	C	T	1	1q24.1	0.8598	intronic	TMCO1			Intraocular pressure
rs2814471	rs568080919	1	165731487	G	A	1	1q24.1	0.8598	intronic	TMCO1
rs2814471	rs548466979	1	165731486	G	T	1	1q24.1	0.8598	intronic	TMCO1
rs2814471	rs531643609	1	165731483	T	A	1	1q24.1	0.8598	intronic	TMCO1
rs2814471	rs562671281	1	165731482	A	T	1	1q24.1	0.8598	intronic	TMCO1
rs2814471	rs552130117	1	165731481	T	A	1	1q24.1	0.8598	intronic	TMCO1
rs2814471	rs10800155	1	165723770	A	G	1	1q24.1	0.8598	intronic	TMCO1
rs2814471	rs6662839	1	165722646	T	G	1	1q24.1	0.8598	intronic	TMCO1
rs2814471	rs7555523	1	165718979	C	A	1	1q24.1	0.8598	intronic	TMCO1			Glaucoma (high intraocular pressure),Intraocular pressure
rs2814471	rs6426939	1	165715300	C	T	1	1q24.1	0.8598	intronic	TMCO1
rs2814471	rs10800154	1	165714742	C	G	1	1q24.1	0.8598	intronic	TMCO1
rs2814471	rs12133745	1	165714682	C	T	1	1q24.1	0.8598	intronic	TMCO1
rs2814471	rs10918274	1	165714416	T	C	1	1q24.1	0.8598	intronic	TMCO1			Intraocular pressure,Glaucoma
rs2814471	rs10800153	1	165713240	A	G	1	1q24.1	0.8598	intronic	TMCO1
rs2814471	rs4233408	1	165712960	G	A	1	1q24.1	0.8598	intronic	TMCO1
rs2814471	rs4269750	1	165711510	C	T	1	1q24.1	0.8598	intronic	TMCO1
rs2814471	rs4537525	1	165711089	T	G	1	1q24.1	0.8598	intronic	TMCO1
rs2814471	rs7552679	1	165709330	T	C	1	1q24.1	0.8598	intronic	TMCO1
rs2814471	rs6696454	1	165707923	T	C	1	1q24.1	0.8598	intronic	TMCO1
rs2814471	rs4603103	1	165705788	C	G	1	1q24.1	0.8598	intronic	TMCO1
rs2814471	rs71519271	1	165699410	C	A	1	1q24.1	0.8598	intronic	TMCO1
rs2814471	rs113635272	1	165699408	C	A	1	1q24.1	0.8598	intronic	TMCO1
rs2814471	rs61800426	1	165699406	C	A	1	1q24.1	0.8598	intronic	TMCO1
rs2814471	rs546126577	1	165699404	C	A	1	1q24.1	0.8598	intronic	TMCO1
rs2814471	rs6660601	1	165695855	C	T	1	1q24.1	0.8598	UTR3	TMCO1(NM_019026:c.*1405G>A,NM_001256165:c.*1405G>A,NM_001256164:c.*1405G>A)
rs2814471	rs7524755	1	165694897	T	C	1	1q24.1	0.8598	UTR3	TMCO1(NM_019026:c.*2363A>G,NM_001256165:c.*2363A>G,NM_001256164:c.*2363A>G)			Glaucoma (primary open-angle)
rs2814471	rs28504591	1	165691768	A	G	1	1q24.1	0.8598	intergenic	LOC440700(dist=12569),TMCO1(dist=1760)
rs2814471	rs6668108	1	165691320	A	G	1	1q24.1	0.8598	intergenic	LOC440700(dist=12121),TMCO1(dist=2208)			Intraocular pressure
rs2814471	rs12691500	1	165687761	A	G	1	1q24.1	0.8598	intergenic	LOC440700(dist=8562),TMCO1(dist=5767)
rs2814471	rs12691499	1	165687665	A	C	1	1q24.1	0.8598	intergenic	LOC440700(dist=8466),TMCO1(dist=5863)
rs2814471	rs2790049	1	165743523	A	G	0.991819	1q24.1	0.8588	ncRNA_exonic	LOC100147773
rs2814471	rs4656461	1	165687205	G	A	0.991819	1q24.1	0.8588	intergenic	LOC440700(dist=8006),TMCO1(dist=6323)			Glaucoma,Glaucoma (primary open-angle),Intraocular pressure
rs2814471	rs4657475	1	165687175	T	C	0.991819	1q24.1	0.8588	intergenic	LOC440700(dist=7976),TMCO1(dist=6353)
rs2814471	rs4657474	1	165687152	A	G	0.991819	1q24.1	0.8588	intergenic	LOC440700(dist=7953),TMCO1(dist=6376)
rs2814471	rs4657471	1	165686873	T	C	0.975758	1q24.1	0.8569	intergenic	LOC440700(dist=7674),TMCO1(dist=6655)
rs2814471	rs4657472	1	165686959	G	A	0.810773	1q24.1	0.8777	intergenic	LOC440700(dist=7760),TMCO1(dist=6569)
rs2814471	rs6426936	1	165684707	T	C	0.78689	1q24.1	0.8668	intergenic	LOC440700(dist=5508),TMCO1(dist=8821)
rs2814471	rs4656460	1	165672367	A	C	0.78689	1q24.1	0.8668	ncRNA_intronic	LOC440700
rs2814471	rs1547725	1	165670958	T	C	0.78689	1q24.1	0.8668	ncRNA_exonic	LOC440700
rs2814471	rs35229159	1	165701744	A	C	0.534365	1q24.1	0.1789	intronic	TMCO1
rs2627761	rs2627761	2	55933014	C	T	1	2p16.1	0.8091	intergenic	PNPT1(dist=11969),EFEMP1(dist=160083)			Glaucoma (primary open-angle)
rs2627761	rs6705570	2	55937036	C	T	0.973681	2p16.1	0.8131	intergenic	PNPT1(dist=15991),EFEMP1(dist=156061)
rs2627761	rs1084523	2	55936792	G	A	0.973681	2p16.1	0.8131	intergenic	PNPT1(dist=15747),EFEMP1(dist=156305)
rs2627761	rs782608	2	55936223	G	A	0.973681	2p16.1	0.8131	intergenic	PNPT1(dist=15178),EFEMP1(dist=156874)
rs2627761	rs782609	2	55936070	A	C	0.973681	2p16.1	0.8131	intergenic	PNPT1(dist=15025),EFEMP1(dist=157027)
rs2627761	rs6743072	2	55933668	A	G	0.973681	2p16.1	0.8131	intergenic	PNPT1(dist=12623),EFEMP1(dist=159429)
rs2627761	rs6742967	2	55933590	A	G	0.973681	2p16.1	0.8131	intergenic	PNPT1(dist=12545),EFEMP1(dist=159507)
rs2627761	rs782610	2	55935395	C	T	0.960577	2p16.1	0.8111	intergenic	PNPT1(dist=14350),EFEMP1(dist=157702)
rs2627761	rs782611	2	55935332	T	A	0.960577	2p16.1	0.8111	intergenic	PNPT1(dist=14287),EFEMP1(dist=157765)
rs2627761	rs11125585	2	55932935	T	C	0.687945	2p16.1	0.8569	intergenic	PNPT1(dist=11890),EFEMP1(dist=160162)
rs2627761	rs12713302	2	55932531	G	A	0.687945	2p16.1	0.8569	intergenic	PNPT1(dist=11486),EFEMP1(dist=160566)
rs2627761	rs11125588	2	55940199	G	C	0.63548	2p16.1	0.1322	intergenic	PNPT1(dist=19154),EFEMP1(dist=152898)
rs2627761	rs11125587	2	55939979	A	T	0.63548	2p16.1	0.1322	intergenic	PNPT1(dist=18934),EFEMP1(dist=153118)
rs2627761	rs66606456	2	55939363	A	G	0.63548	2p16.1	0.1322	intergenic	PNPT1(dist=18318),EFEMP1(dist=153734)
rs2627761	rs56396684	2	55939130	G	T	0.63548	2p16.1	0.1322	intergenic	PNPT1(dist=18085),EFEMP1(dist=153967)
rs2627761	rs55684837	2	55939060	T	C	0.63548	2p16.1	0.1322	intergenic	PNPT1(dist=18015),EFEMP1(dist=154037)
rs2627761	rs11125589	2	55941440	G	A	0.621451	2p16.1	0.1342	intergenic	PNPT1(dist=20395),EFEMP1(dist=151657)
rs2627761	rs11125586	2	55939646	A	C	0.621451	2p16.1	0.1342	intergenic	PNPT1(dist=18601),EFEMP1(dist=153451)
rs2627761	rs12623877	2	55943068	T	C	0.614574	2p16.1	0.1352	intergenic	PNPT1(dist=22023),EFEMP1(dist=150029)
rs2627761	rs72812170	2	55936611	C	A	0.597154	2p16.1	0.1272	intergenic	PNPT1(dist=15566),EFEMP1(dist=156486)
rs2627761	rs74540321	2	55935529	C	T	0.570297	2p16.1	0.1262	intergenic	PNPT1(dist=14484),EFEMP1(dist=157568)
rs2860235	rs2860235	2	66567896	T	C	1	2p14	0.3489	intergenic	SPRED2(dist=908240),MIR4778(dist=17485)			Intraocular pressure,Glaucoma (primary open-angle)
rs2860235	rs2969683	2	66565535	A	G	0.995844	2p14	0.3479	intergenic	SPRED2(dist=905879),MIR4778(dist=19846)
rs2860235	rs1878944	2	66563484	T	A	0.991709	2p14	0.3469	intergenic	SPRED2(dist=903828),MIR4778(dist=21897)
rs2860235	rs2971825	2	66558302	A	G	0.991709	2p14	0.3469	intergenic	SPRED2(dist=898646),MIR4778(dist=27079)
rs2860235	rs2860463	2	66583496	T	C	0.979322	2p14	0.3459	intergenic	SPRED2(dist=923840),MIR4778(dist=1885)
rs2860235	rs1878945	2	66563517	G	T	0.979273	2p14	0.3499	intergenic	SPRED2(dist=903861),MIR4778(dist=21864)
rs2860235	rs2971811	2	66583690	G	T	0.979267	2p14	0.3459	intergenic	SPRED2(dist=924034),MIR4778(dist=1691)
rs2860235	rs1401451	2	66584645	C	G	0.975194	2p14	0.3449	downstream	MIR4778(dist=736)
rs2860235	rs2971812	2	66579811	T	G	0.971169	2p14	0.3499	intergenic	SPRED2(dist=920155),MIR4778(dist=5570)
rs2860235	rs2946379	2	66582985	T	C	0.963053	2p14	0.3419	intergenic	SPRED2(dist=923329),MIR4778(dist=2396)
rs2860235	rs4414666	2	66537344	G	T	0.959034	2p14	0.6451	intergenic	SPRED2(dist=877688),MIR4778(dist=48037)
rs2860235	rs4430931	2	66574015	A	T	0.954732	2p14	0.3439	intergenic	SPRED2(dist=914359),MIR4778(dist=11366)
rs2860235	rs2969694	2	66548543	C	G	0.954598	2p14	0.3539	intergenic	SPRED2(dist=888887),MIR4778(dist=36838)
rs2860235	rs4588174	2	66537359	A	G	0.954598	2p14	0.6461	intergenic	SPRED2(dist=877703),MIR4778(dist=48022)
rs2860235	rs2971834	2	66546314	A	G	0.947265	2p14	0.3579	intergenic	SPRED2(dist=886658),MIR4778(dist=39067)
rs2860235	rs4332912	2	66575322	T	G	0.946839	2p14	0.3419	intergenic	SPRED2(dist=915666),MIR4778(dist=10059)
rs2860235	rs1401453	2	66581403	A	C	0.935488	2p14	0.335	intergenic	SPRED2(dist=921747),MIR4778(dist=3978)
rs2860235	rs13009933	2	66574390	C	T	0.923307	2p14	0.336	intergenic	SPRED2(dist=914734),MIR4778(dist=10991)
rs2860235	rs12713563	2	66541266	T	C	0.921907	2p14	0.3479	intergenic	SPRED2(dist=881610),MIR4778(dist=44115)			Intraocular pressure
rs2860235	rs10865352	2	66586934	C	T	0.860491	2p14	0.336	intergenic	MIR4778(dist=1474),LINC01873(dist=23504)
rs2860235	rs10185516	2	66587934	G	A	0.725014	2p14	0.3638	intergenic	MIR4778(dist=2474),LINC01873(dist=22504)
rs2860235	rs34698967	2	66587863	T	C	0.718401	2p14	0.3618	intergenic	MIR4778(dist=2403),LINC01873(dist=22575)
rs2860235	rs1519105	2	66588804	C	A	0.683519	2p14	0.3767	intergenic	MIR4778(dist=3344),LINC01873(dist=21634)
rs2860235	rs6741807	2	66593273	G	C	0.676884	2p14	0.3767	intergenic	MIR4778(dist=7813),LINC01873(dist=17165)
rs2860235	rs10182624	2	66602521	T	G	0.673103	2p14	0.3787	intergenic	MIR4778(dist=17061),LINC01873(dist=7917)
rs2860235	rs7606561	2	66604479	T	C	0.67027	2p14	0.3748	intergenic	MIR4778(dist=19019),LINC01873(dist=5959)
rs2860235	rs2222252	2	66592742	C	T	0.668889	2p14	0.3748	intergenic	MIR4778(dist=7282),LINC01873(dist=17696)
rs2860235	rs10211254	2	66591968	T	A	0.666318	2p14	0.3688	intergenic	MIR4778(dist=6508),LINC01873(dist=18470)
rs2860235	rs2946370	2	66592411	C	T	0.643919	2p14	0.4095	intergenic	MIR4778(dist=6951),LINC01873(dist=18027)
rs2860235	rs6708047	2	66597756	A	T	0.636766	2p14	0.4056	intergenic	MIR4778(dist=12296),LINC01873(dist=12682)
rs2860235	rs952267	2	66593246	G	A	0.636766	2p14	0.4056	intergenic	MIR4778(dist=7786),LINC01873(dist=17192)
rs2860235	rs2971842	2	66590792	A	G	0.636766	2p14	0.4056	intergenic	MIR4778(dist=5332),LINC01873(dist=19646)
rs2860235	rs1467229	2	66605631	T	G	0.620577	2p14	0.4095	intergenic	MIR4778(dist=20171),LINC01873(dist=4807)
rs2860235	rs2969685	2	66561855	A	G	0.596399	2p14	0.2366	intergenic	SPRED2(dist=902199),MIR4778(dist=23526)
rs2860235	rs13019053	2	66561364	T	C	0.596399	2p14	0.2366	intergenic	SPRED2(dist=901708),MIR4778(dist=24017)
rs2860235	rs6721203	2	66560553	A	G	0.596399	2p14	0.2366	intergenic	SPRED2(dist=900897),MIR4778(dist=24828)
rs2860235	rs2861059	2	66570927	A	T	0.595525	2p14	0.2366	intergenic	SPRED2(dist=911271),MIR4778(dist=14454)
rs2860235	rs7594339	2	66559275	C	A	0.593484	2p14	0.2356	intergenic	SPRED2(dist=899619),MIR4778(dist=26106)
rs2860235	rs2012810	2	66565125	G	C	0.590594	2p14	0.2346	intergenic	SPRED2(dist=905469),MIR4778(dist=20256)
rs2860235	rs2971827	2	66554846	C	T	0.588192	2p14	0.2366	intergenic	SPRED2(dist=895190),MIR4778(dist=30535)
rs2860235	rs2969688	2	66553860	G	A	0.588192	2p14	0.2366	intergenic	SPRED2(dist=894204),MIR4778(dist=31521)
rs2860235	rs2971852	2	66542373	T	C	0.588192	2p14	0.2366	intergenic	SPRED2(dist=882717),MIR4778(dist=43008)
rs2860235	rs10166869	2	66536557	G	T	0.588192	2p14	0.7634	intergenic	SPRED2(dist=876901),MIR4778(dist=48824)
rs2860235	rs2971830	2	66553443	A	G	0.586163	2p14	0.2356	intergenic	SPRED2(dist=893787),MIR4778(dist=31938)
rs2860235	rs2971831	2	66553350	G	A	0.586163	2p14	0.2356	intergenic	SPRED2(dist=893694),MIR4778(dist=32031)
rs2860235	rs2946373	2	66551324	T	C	0.586163	2p14	0.2356	intergenic	SPRED2(dist=891668),MIR4778(dist=34057)
rs2860235	rs2969690	2	66550735	G	A	0.586163	2p14	0.2356	intergenic	SPRED2(dist=891079),MIR4778(dist=34646)
rs2860235	rs2969692	2	66549616	G	A	0.586163	2p14	0.2356	intergenic	SPRED2(dist=889960),MIR4778(dist=35765)
rs2860235	rs2971833	2	66547268	G	A	0.586163	2p14	0.2356	intergenic	SPRED2(dist=887612),MIR4778(dist=38113)
rs2860235	rs2946380	2	66582913	T	C	0.575558	2p14	0.2396	intergenic	SPRED2(dist=923257),MIR4778(dist=2468)
rs2860235	rs2969682	2	66567014	C	A	0.5681	2p14	0.2296	intergenic	SPRED2(dist=907358),MIR4778(dist=18367)
rs2860235	rs2946372	2	66566926	G	C	0.5681	2p14	0.2296	intergenic	SPRED2(dist=907270),MIR4778(dist=18455)
rs2860235	rs2946371	2	66566690	A	G	0.5681	2p14	0.2296	intergenic	SPRED2(dist=907034),MIR4778(dist=18691)
rs2860235	rs6714221	2	66567083	T	C	0.56519	2p14	0.2286	intergenic	SPRED2(dist=907427),MIR4778(dist=18298)
rs2860235	rs2969684	2	66562969	C	A	0.56519	2p14	0.2286	intergenic	SPRED2(dist=903313),MIR4778(dist=22412)
rs2860235	rs1519107	2	66567399	A	C	0.562876	2p14	0.2306	intergenic	SPRED2(dist=907743),MIR4778(dist=17982)
rs2860235	rs11896611	2	66567153	A	G	0.562876	2p14	0.2306	intergenic	SPRED2(dist=907497),MIR4778(dist=18228)
rs2860235	rs2971826	2	66557236	C	T	0.56141	2p14	0.2266	intergenic	SPRED2(dist=897580),MIR4778(dist=28145)
rs2860235	rs869578	2	66568270	A	G	0.560413	2p14	0.2266	intergenic	SPRED2(dist=908614),MIR4778(dist=17111)
rs2860235	rs1519112	2	66571583	T	A	0.559937	2p14	0.2296	intergenic	SPRED2(dist=911927),MIR4778(dist=13798)
rs2860235	rs56078546	2	66566035	T	A	0.558537	2p14	0.2256	intergenic	SPRED2(dist=906379),MIR4778(dist=19346)
rs2860235	rs4671726	2	66570122	T	G	0.556149	2p14	0.2276	intergenic	SPRED2(dist=910466),MIR4778(dist=15259)
rs2860235	rs12470855	2	66572173	C	T	0.554127	2p14	0.2276	intergenic	SPRED2(dist=912517),MIR4778(dist=13208)
rs2860235	rs1519111	2	66571467	C	G	0.554127	2p14	0.2276	intergenic	SPRED2(dist=911811),MIR4778(dist=13914)
rs2860235	rs12470927	2	66572429	C	A	0.550367	2p14	0.2256	intergenic	SPRED2(dist=912773),MIR4778(dist=12952)
rs2860235	rs10184842	2	66559833	A	G	0.547512	2p14	0.2247	intergenic	SPRED2(dist=900177),MIR4778(dist=25548)
rs2860235	rs34319467	2	66574292	T	G	0.546665	2p14	0.2237	intergenic	SPRED2(dist=914636),MIR4778(dist=11089)
rs2860235	rs2971828	2	66554587	T	C	0.539339	2p14	0.2247	intergenic	SPRED2(dist=894931),MIR4778(dist=30794)
rs2860235	rs143605301	2	66575356	C	T	0.520774	2p14	0.2107	intergenic	SPRED2(dist=915700),MIR4778(dist=10025)
rs2860235	rs6750591	2	66561003	G	A	0.51725	2p14	0.2157	intergenic	SPRED2(dist=901347),MIR4778(dist=24378)
rs2860235	rs12464584	2	66561738	C	T	0.515543	2p14	0.2147	intergenic	SPRED2(dist=902082),MIR4778(dist=23643)
rs2860235	rs13021456	2	66558204	G	A	0.512736	2p14	0.2137	intergenic	SPRED2(dist=898548),MIR4778(dist=27177)
rs2860235	rs12713564	2	66541501	C	T	0.509131	2p14	0.2157	intergenic	SPRED2(dist=881845),MIR4778(dist=43880)
rs2860235	rs56116056	2	66579051	G	A	0.50889	2p14	0.2048	intergenic	SPRED2(dist=919395),MIR4778(dist=6330)
rs2860235	rs55743327	2	66544980	C	A	0.507426	2p14	0.2147	intergenic	SPRED2(dist=885324),MIR4778(dist=40401)
rs2860235	rs1401449	2	66544979	C	A	0.507426	2p14	0.2147	intergenic	SPRED2(dist=885323),MIR4778(dist=40402)
rs2860235	rs1568320	2	66540951	A	G	0.507426	2p14	0.2147	intergenic	SPRED2(dist=881295),MIR4778(dist=44430)
rs2860235	rs13023596	2	66576109	G	C	0.506032	2p14	0.2068	intergenic	SPRED2(dist=916453),MIR4778(dist=9272)
rs2860235	rs7581235	2	66550967	C	A	0.505735	2p14	0.2137	intergenic	SPRED2(dist=891311),MIR4778(dist=34414)
rs2860235	rs6741653	2	66549279	T	C	0.505735	2p14	0.2137	intergenic	SPRED2(dist=889623),MIR4778(dist=36102)
rs2860235	rs6546221	2	66551522	C	T	0.50216	2p14	0.2157	intergenic	SPRED2(dist=891866),MIR4778(dist=33859)
rs3789134	rs3789134	2	111680155	T	C	1	2q13	0.4195	intronic	ACOXL			Glaucoma (primary open-angle)
rs3789134	rs10168046	2	111686178	T	A	0.783785	2q13	0.3628	intronic	ACOXL
rs3789134	rs3789131	2	111685417	C	T	0.783785	2q13	0.3628	intronic	ACOXL
rs3789134	rs2880192	2	111680818	A	G	0.783785	2q13	0.3628	intronic	ACOXL
rs3789134	rs3761710	2	111691468	C	A	0.779789	2q13	0.3638	intronic	ACOXL
rs3789134	rs3789130	2	111691935	C	T	0.774884	2q13	0.3648	intronic	ACOXL
rs3789134	rs62159556	2	111663940	C	T	0.773325	2q13	0.3618	intronic	ACOXL
rs3789134	rs4849203	2	111658010	A	G	0.773325	2q13	0.3618	intronic	ACOXL
rs3789134	rs28769005	2	111655953	A	G	0.773325	2q13	0.3618	intronic	ACOXL
rs3789134	rs1533296	2	111651503	A	G	0.773325	2q13	0.3618	intronic	ACOXL
rs3789134	rs11123227	2	111648014	T	C	0.773325	2q13	0.3618	intronic	ACOXL
rs3789134	rs17545048	2	111658611	G	A	0.770602	2q13	0.3608	intronic	ACOXL
rs3789134	rs10188079	2	111644475	C	T	0.7684	2q13	0.3628	intronic	ACOXL
rs3789134	rs9308691	2	111641138	T	C	0.7684	2q13	0.3628	intronic	ACOXL
rs3789134	rs7563488	2	111632917	A	G	0.7684	2q13	0.3628	intronic	ACOXL
rs3789134	rs10171765	2	111627988	A	G	0.7684	2q13	0.3628	intronic	ACOXL
rs3789134	rs880506	2	111627300	G	A	0.7684	2q13	0.3628	intronic	ACOXL
rs3789134	rs6542190	2	111638063	T	G	0.763495	2q13	0.3638	intronic	ACOXL
rs3789134	rs6542189	2	111637927	A	T	0.763495	2q13	0.3638	intronic	ACOXL
rs3789134	rs7355443	2	111637856	C	A	0.763495	2q13	0.3638	intronic	ACOXL
rs3789134	rs13397744	2	111636490	C	A	0.763495	2q13	0.3638	intronic	ACOXL
rs3789134	rs62159474	2	111635079	C	T	0.763495	2q13	0.3638	intronic	ACOXL
rs3789134	rs62159472	2	111634588	A	C	0.763495	2q13	0.3638	intronic	ACOXL
rs3789134	rs12465068	2	111634011	C	T	0.763495	2q13	0.3638	intronic	ACOXL
rs3789134	rs750225	2	111633867	G	A	0.763495	2q13	0.3638	intronic	ACOXL
rs3789134	rs1872062	2	111630489	G	T	0.763495	2q13	0.3638	intronic	ACOXL
rs3789134	rs10208020	2	111628736	G	T	0.763495	2q13	0.3638	intronic	ACOXL
rs3789134	rs10177582	2	111628552	T	C	0.763495	2q13	0.3638	intronic	ACOXL
rs3789134	rs10169926	2	111628480	C	G	0.763495	2q13	0.3638	intronic	ACOXL
rs3789134	rs880507	2	111627123	T	A	0.763495	2q13	0.3638	intronic	ACOXL
rs3789134	rs10164695	2	111625691	A	G	0.763495	2q13	0.3638	intronic	ACOXL
rs3789134	rs11898005	2	111620250	G	A	0.763495	2q13	0.3638	intronic	ACOXL
rs3789134	rs17525147	2	111619522	T	C	0.763495	2q13	0.3638	intronic	ACOXL
rs3789134	rs10185326	2	111632235	A	G	0.759624	2q13	0.3648	intronic	ACOXL
rs3789134	rs12104528	2	111626348	A	T	0.759624	2q13	0.3648	intronic	ACOXL
rs3789134	rs12476335	2	111623230	A	C	0.759624	2q13	0.3648	intronic	ACOXL
rs3789134	rs10204997	2	111622788	T	C	0.759624	2q13	0.3648	intronic	ACOXL
rs3789134	rs11123211	2	111621563	T	C	0.759624	2q13	0.3648	intronic	ACOXL
rs3789134	rs932077	2	111621118	T	A	0.759624	2q13	0.3648	intronic	ACOXL
rs3789134	rs932078	2	111620953	T	A	0.759624	2q13	0.3648	intronic	ACOXL
rs3789134	rs1810229	2	111617922	A	C	0.752145	2q13	0.3628	intronic	ACOXL
rs3789134	rs113122861	2	111657687	C	T	0.730716	2q13	0.3479	intronic	ACOXL
rs3789134	rs12151613	2	111609385	C	T	0.714243	2q13	0.3499	intronic	ACOXL
rs3789134	rs17465210	2	111615987	C	G	0.709267	2q13	0.3509	intronic	ACOXL
rs3789134	rs62159471	2	111615421	G	T	0.709267	2q13	0.3509	intronic	ACOXL
rs3789134	rs10193050	2	111611098	C	T	0.709267	2q13	0.3509	intronic	ACOXL
rs3789134	rs10197140	2	111609943	T	C	0.709267	2q13	0.3509	intronic	ACOXL			Mean corpuscular hemoglobin,Red blood cell count,Mean corpuscular volume
rs3789134	rs12468564	2	111609619	G	T	0.709267	2q13	0.3509	intronic	ACOXL
rs3789134	rs17465162	2	111613145	T	C	0.70681	2q13	0.3499	intronic	ACOXL
rs3789134	rs17545286	2	111665781	T	G	0.700102	2q13	0.3837	intronic	ACOXL
rs3789134	rs6720503	2	111665137	A	G	0.700102	2q13	0.3837	intronic	ACOXL
rs3789134	rs4332932	2	111662455	G	C	0.700102	2q13	0.3837	intronic	ACOXL
rs3789134	rs900557	2	111661810	G	T	0.700102	2q13	0.3837	intronic	ACOXL
rs3789134	rs900556	2	111661684	C	G	0.700102	2q13	0.3837	intronic	ACOXL
rs3789134	rs62159553	2	111663508	C	T	0.697346	2q13	0.3827	intronic	ACOXL
rs3789134	rs6714299	2	111664680	C	T	0.696908	2q13	0.3847	intronic	ACOXL
rs3789134	rs62159555	2	111663870	G	T	0.695631	2q13	0.3847	intronic	ACOXL
rs3789134	rs1513826	2	111660710	T	A	0.695631	2q13	0.3847	intronic	ACOXL
rs3789134	rs17545166	2	111660562	A	G	0.695631	2q13	0.3847	intronic	ACOXL
rs3789134	rs17466548	2	111660324	C	T	0.695631	2q13	0.3847	intronic	ACOXL
rs3789134	rs62159503	2	111659866	A	G	0.695631	2q13	0.3847	intronic	ACOXL
rs3789134	rs7609002	2	111659660	G	A	0.695631	2q13	0.3847	intronic	ACOXL
rs3789134	rs4849201	2	111657861	A	T	0.695631	2q13	0.3847	intronic	ACOXL
rs3789134	rs2341897	2	111656866	T	C	0.695631	2q13	0.3847	intronic	ACOXL
rs3789134	rs28806919	2	111655844	G	C	0.695631	2q13	0.3847	intronic	ACOXL
rs3789134	rs28792074	2	111655634	T	C	0.695631	2q13	0.3847	intronic	ACOXL
rs3789134	rs28855668	2	111655587	G	A	0.695631	2q13	0.3847	intronic	ACOXL
rs3789134	rs28855178	2	111654669	T	G	0.695631	2q13	0.3847	intronic	ACOXL
rs3789134	rs6751930	2	111654304	C	T	0.695631	2q13	0.3847	intronic	ACOXL
rs3789134	rs6758344	2	111654217	T	A	0.695631	2q13	0.3847	intronic	ACOXL
rs3789134	rs6737631	2	111654121	G	A	0.695631	2q13	0.3847	intronic	ACOXL
rs3789134	rs28811027	2	111653937	G	A	0.695631	2q13	0.3847	intronic	ACOXL
rs3789134	rs62159502	2	111653685	C	A	0.695631	2q13	0.3847	intronic	ACOXL
rs3789134	rs62159501	2	111653641	T	G	0.695631	2q13	0.3847	intronic	ACOXL
rs3789134	rs62159500	2	111653585	T	C	0.695631	2q13	0.3847	intronic	ACOXL
rs3789134	rs72832894	2	111652752	G	A	0.695631	2q13	0.3847	intronic	ACOXL
rs3789134	rs2200211	2	111650629	C	A	0.695631	2q13	0.3847	intronic	ACOXL
rs3789134	rs2220092	2	111650538	T	A	0.695631	2q13	0.3847	intronic	ACOXL
rs3789134	rs12329216	2	111649952	C	A	0.695631	2q13	0.3847	intronic	ACOXL
rs3789134	rs12477660	2	111649019	A	G	0.695631	2q13	0.3847	intronic	ACOXL
rs3789134	rs13427098	2	111648663	A	G	0.695631	2q13	0.3847	intronic	ACOXL
rs3789134	rs12329103	2	111648520	C	T	0.695631	2q13	0.3847	intronic	ACOXL
rs3789134	rs12329097	2	111648397	C	T	0.695631	2q13	0.3847	intronic	ACOXL
rs3789134	rs13426283	2	111647287	T	C	0.695631	2q13	0.3847	intronic	ACOXL
rs3789134	rs12471566	2	111647274	G	A	0.695631	2q13	0.3847	intronic	ACOXL
rs3789134	rs13416355	2	111645730	A	C	0.695631	2q13	0.3847	intronic	ACOXL
rs3789134	rs10196268	2	111645156	T	C	0.695631	2q13	0.3847	intronic	ACOXL
rs3789134	rs12474757	2	111647549	C	T	0.692872	2q13	0.3837	intronic	ACOXL
rs3789134	rs12329344	2	111649832	A	G	0.692464	2q13	0.3857	intronic	ACOXL
rs3789134	rs6720034	2	111664756	A	G	0.691177	2q13	0.3857	intronic	ACOXL			HDL cholesterol
rs3789134	rs17466576	2	111660347	T	C	0.691177	2q13	0.3857	intronic	ACOXL
rs3789134	rs12328918	2	111649588	G	A	0.691177	2q13	0.3857	intronic	ACOXL
rs3789134	rs11123229	2	111648607	A	T	0.691177	2q13	0.3857	intronic	ACOXL
rs3789134	rs12476386	2	111647538	A	C	0.688416	2q13	0.3847	intronic	ACOXL
rs3789134	rs62159554	2	111663761	T	G	0.688038	2q13	0.3867	intronic	ACOXL
rs3789134	rs10188169	2	111644595	C	T	0.685288	2q13	0.3857	intronic	ACOXL
rs3789134	rs10197135	2	111640608	A	G	0.683333	2q13	0.3897	intronic	ACOXL
rs3789134	rs28448691	2	111643613	A	G	0.680876	2q13	0.3867	intronic	ACOXL
rs3789134	rs10175204	2	111643355	G	A	0.680876	2q13	0.3867	intronic	ACOXL
rs3789134	rs10184452	2	111643292	C	A	0.680876	2q13	0.3867	intronic	ACOXL
rs3789134	rs10182055	2	111643254	C	G	0.680876	2q13	0.3867	intronic	ACOXL
rs3789134	rs10186753	2	111643212	A	G	0.680876	2q13	0.3867	intronic	ACOXL
rs3789134	rs4849170	2	111641890	G	A	0.680876	2q13	0.3867	intronic	ACOXL
rs3789134	rs11123221	2	111641686	G	A	0.680876	2q13	0.3867	intronic	ACOXL
rs3789134	rs12470872	2	111641590	G	T	0.680876	2q13	0.3867	intronic	ACOXL
rs3789134	rs12470827	2	111641538	G	C	0.680876	2q13	0.3867	intronic	ACOXL
rs3789134	rs9308692	2	111641263	T	C	0.680876	2q13	0.3867	intronic	ACOXL
rs3789134	rs10197548	2	111640967	A	G	0.680876	2q13	0.3867	intronic	ACOXL
rs3789134	rs9308690	2	111638898	A	G	0.680876	2q13	0.3867	intronic	ACOXL
rs3789134	rs9308689	2	111638775	C	T	0.680876	2q13	0.3867	intronic	ACOXL
rs3789134	rs7569806	2	111638471	G	A	0.680876	2q13	0.3867	intronic	ACOXL
rs3789134	rs6542188	2	111637871	C	A	0.680876	2q13	0.3867	intronic	ACOXL
rs3789134	rs13384044	2	111635396	G	A	0.680876	2q13	0.3867	intronic	ACOXL
rs3789134	rs62159473	2	111634963	C	G	0.680876	2q13	0.3867	intronic	ACOXL
rs3789134	rs10165663	2	111632567	C	T	0.680876	2q13	0.3867	intronic	ACOXL
rs3789134	rs1513825	2	111657314	T	A	0.67907	2q13	0.3827	intronic	ACOXL
rs3789134	rs10181923	2	111643089	C	T	0.677826	2q13	0.3877	intronic	ACOXL
rs3789134	rs10189620	2	111643079	T	G	0.677826	2q13	0.3877	intronic	ACOXL
rs3789134	rs10186627	2	111643065	A	T	0.677826	2q13	0.3877	intronic	ACOXL
rs3789134	rs10186144	2	111641303	G	A	0.677826	2q13	0.3877	intronic	ACOXL
rs3789134	rs7355554	2	111640293	C	G	0.677826	2q13	0.3877	intronic	ACOXL
rs3789134	rs4849165	2	111639589	T	C	0.677826	2q13	0.3877	intronic	ACOXL
rs3789134	rs4849164	2	111639490	G	A	0.677826	2q13	0.3877	intronic	ACOXL
rs3789134	rs4849162	2	111639235	T	C	0.677826	2q13	0.3877	intronic	ACOXL
rs3789134	rs13429892	2	111624766	A	G	0.677826	2q13	0.3877	intronic	ACOXL
rs3789134	rs13429695	2	111624648	A	G	0.677826	2q13	0.3877	intronic	ACOXL
rs3789134	rs13424637	2	111624598	C	G	0.677826	2q13	0.3877	intronic	ACOXL
rs3789134	rs932076	2	111621240	A	G	0.677826	2q13	0.3877	intronic	ACOXL
rs3789134	rs13413838	2	111694797	G	C	0.657843	2q13	0.3419	intronic	ACOXL
rs3789134	rs11900868	2	111694500	C	T	0.656604	2q13	0.3459	intronic	ACOXL
rs3789134	rs4848344	2	111695344	T	G	0.638785	2q13	0.3429	intronic	ACOXL
rs3789134	rs3789127	2	111704760	G	A	0.635354	2q13	0.3439	intronic	ACOXL
rs3789134	rs62159558	2	111703486	T	A	0.631984	2q13	0.3449	intronic	ACOXL
rs3789134	rs1114413	2	111702193	G	A	0.629829	2q13	0.3439	intronic	ACOXL
rs3789134	rs999641	2	111598407	C	T	0.604826	2q13	0.3121	intronic	ACOXL
rs3789134	rs10180551	2	111602046	C	T	0.601489	2q13	0.3141	intronic	ACOXL
rs3789134	rs11892748	2	111600994	T	A	0.601489	2q13	0.3141	intronic	ACOXL
rs3789134	rs4849120	2	111599601	A	G	0.601489	2q13	0.3141	intronic	ACOXL
rs3789134	rs10202539	2	111702545	G	A	0.552848	2q13	0.3628	intronic	ACOXL
rs3789134	rs1114414	2	111701980	A	G	0.552848	2q13	0.3628	intronic	ACOXL
rs3789134	rs952249	2	111617151	G	A	0.521296	2q13	0.4245	intronic	ACOXL
rs6434068	rs6434068	2	153357541	G	C	1	2q23.3	0.5746	intronic	FMNL2			Glaucoma (primary open-angle)
rs6434068	rs6714213	2	153357383	A	C	1	2q23.3	0.5746	intronic	FMNL2
rs6434068	rs1579050	2	153364527	A	G	0.968162	2q23.3	0.5805	intronic	FMNL2			Intraocular pressure,Glaucoma
rs6434068	rs55882252	2	153361700	T	C	0.901561	2q23.3	0.5487	intronic	FMNL2
rs6434068	rs62180804	2	153359512	G	T	0.901561	2q23.3	0.5487	intronic	FMNL2
rs6434068	rs12471183	2	153366827	T	C	0.88969	2q23.3	0.5497	intronic	FMNL2			Intraocular pressure
rs6434068	rs2346206	2	153362979	G	A	0.88969	2q23.3	0.5497	intronic	FMNL2
rs6434068	rs3811574	2	153346845	G	T	0.882063	2q23.3	0.4523	intronic	FMNL2
rs6434068	rs55692468	2	153361375	T	G	0.826792	2q23.3	0.6203	intronic	FMNL2			Intraocular pressure
rs6434068	rs6744391	2	153334614	T	C	0.762157	2q23.3	0.3976	intronic	FMNL2
rs6434068	rs10931150	2	153369892	A	G	0.73996	2q23.3	0.6431	intronic	FMNL2
rs6434068	rs10191361	2	153340848	G	A	0.724655	2q23.3	0.4105	intronic	FMNL2
rs6434068	rs6731738	2	153330971	T	G	0.724655	2q23.3	0.4105	intronic	FMNL2
rs6434068	rs6742066	2	153329163	A	G	0.724655	2q23.3	0.4105	intronic	FMNL2
rs6434068	rs10169514	2	153327157	A	G	0.724655	2q23.3	0.4105	intronic	FMNL2
rs6434068	rs10931146	2	153351710	C	G	0.715442	2q23.3	0.5974	intronic	FMNL2
rs6434068	rs6434062	2	153349338	A	C	0.650545	2q23.3	0.328	intronic	FMNL2
rs6434068	rs6434061	2	153349283	G	A	0.650545	2q23.3	0.328	intronic	FMNL2
rs6434068	rs6434060	2	153349236	C	A	0.650545	2q23.3	0.328	intronic	FMNL2
rs6434068	rs6434059	2	153349165	T	C	0.650545	2q23.3	0.328	intronic	FMNL2
rs6434068	rs12693378	2	153348605	G	A	0.650545	2q23.3	0.328	intronic	FMNL2
rs6434068	rs6759772	2	153322724	C	T	0.639654	2q23.3	0.4364	intronic	FMNL2
rs6434068	rs1878632	2	153323158	A	C	0.632617	2q23.3	0.4384	intronic	FMNL2
rs6434068	rs4664586	2	153324071	C	T	0.590268	2q23.3	0.4493	intronic	FMNL2
rs6434068	rs7606592	2	153347813	T	A	0.583178	2q23.3	0.3628	intronic	FMNL2
rs6434068	rs4146259	2	153363414	G	A	0.577	2q23.3	0.3598	intronic	FMNL2
rs6434068	rs7592283	2	153344389	T	C	0.576802	2q23.3	0.3628	intronic	FMNL2
rs6434068	rs13427990	2	153348335	T	C	0.574225	2q23.3	0.3598	intronic	FMNL2
rs6434068	rs4664112	2	153362927	T	C	0.568155	2q23.3	0.3569	intronic	FMNL2
rs6434068	rs10208776	2	153323756	T	C	0.56211	2q23.3	0.2913	intronic	FMNL2
rs6434068	rs7590207	2	153347871	C	T	0.55026	2q23.3	0.3539	intronic	FMNL2
rs6434068	rs11893683	2	153359260	G	T	0.548721	2q23.3	0.2863	intronic	FMNL2
rs6434068	rs11892232	2	153358329	G	A	0.548721	2q23.3	0.2863	intronic	FMNL2
rs6434068	rs11902693	2	153320704	G	C	0.547798	2q23.3	0.4573	intronic	FMNL2
rs6434068	rs12616906	2	153336661	A	C	0.54219	2q23.3	0.2853	intronic	FMNL2
rs6434068	rs62180799	2	153302108	G	A	0.537387	2q23.3	0.5547	intronic	FMNL2
rs6434068	rs11684450	2	153299488	G	A	0.537387	2q23.3	0.5547	intronic	FMNL2
rs6434068	rs4664110	2	153318414	C	T	0.53668	2q23.3	0.4533	intronic	FMNL2
rs6434068	rs10432493	2	153315366	C	T	0.531705	2q23.3	0.2803	intronic	FMNL2
rs6434068	rs10173398	2	153354994	G	A	0.52519	2q23.3	0.2813	intronic	FMNL2
rs56335522	rs7568359	2	213760555	G	A	1	2q34	0.1223	intergenic	LINC01878(dist=76568),MIR4776-2(dist=30426)
rs56335522	rs62186481	2	213759238	G	A	1	2q34	0.1223	intergenic	LINC01878(dist=75251),MIR4776-2(dist=31743)
rs56335522	rs56335522	2	213758234	G	C	1	2q34	0.1173	intergenic	LINC01878(dist=74247),MIR4776-2(dist=32747)			Glaucoma (primary open-angle)
rs56335522	rs147178914	2	213744382	C	T	1	2q34	0.1173	intergenic	LINC01878(dist=60395),MIR4776-2(dist=46599)
rs56335522	rs115351009	2	213761633	A	G	0.989881	2q34	0.1183	intergenic	LINC01878(dist=77646),MIR4776-2(dist=29348)
rs56335522	rs11678072	2	213757624	T	C	0.989881	2q34	0.1233	intergenic	LINC01878(dist=73637),MIR4776-2(dist=33357)
rs56335522	rs6755023	2	213742998	A	G	0.989881	2q34	0.1233	intergenic	LINC01878(dist=59011),MIR4776-2(dist=47983)
rs56335522	rs150868267	2	213741997	T	A	0.989881	2q34	0.1183	intergenic	LINC01878(dist=58010),MIR4776-2(dist=48984)
rs56335522	rs62186482	2	213763141	C	T	0.989826	2q34	0.1163	intergenic	LINC01878(dist=79154),MIR4776-2(dist=27840)
rs56335522	rs62188040	2	213723345	C	A	0.989826	2q34	0.1163	intergenic	LINC01878(dist=39358),MIR4776-2(dist=67636)
rs56335522	rs7581865	2	213760193	T	C	0.979919	2q34	0.1243	intergenic	LINC01878(dist=76206),MIR4776-2(dist=30788)
rs56335522	rs61202001	2	213728083	G	A	0.979704	2q34	0.1223	intergenic	LINC01878(dist=44096),MIR4776-2(dist=62898)
rs56335522	rs62186461	2	213728160	T	C	0.969742	2q34	0.1183	intergenic	LINC01878(dist=44173),MIR4776-2(dist=62821)
rs56335522	rs62186464	2	213735779	G	A	0.929868	2q34	0.1103	intergenic	LINC01878(dist=51792),MIR4776-2(dist=55202)
rs56335522	rs9710958	2	213726192	G	A	0.790257	2q34	0.1382	intergenic	LINC01878(dist=42205),MIR4776-2(dist=64789)
rs56335522	rs78624402	2	213725967	C	T	0.790257	2q34	0.1382	intergenic	LINC01878(dist=41980),MIR4776-2(dist=65014)
rs56335522	rs62188053	2	213725001	G	A	0.790257	2q34	0.1431	intergenic	LINC01878(dist=41014),MIR4776-2(dist=65980)
rs56335522	rs4307771	2	213723819	G	A	0.779495	2q34	0.8549	intergenic	LINC01878(dist=39832),MIR4776-2(dist=67162)
rs56335522	rs11674355	2	213699523	G	C	0.752509	2q34	0.1133	intergenic	LINC01878(dist=15536),MIR4776-2(dist=91458)
rs56335522	rs115763857	2	213697875	A	G	0.749397	2q34	0.1113	intergenic	LINC01878(dist=13888),MIR4776-2(dist=93106)
rs56335522	rs62188038	2	213707558	C	T	0.744213	2q34	0.1143	intergenic	LINC01878(dist=23571),MIR4776-2(dist=83423)
rs56335522	rs7559013	2	213735555	A	C	0.73966	2q34	0.1312	intergenic	LINC01878(dist=51568),MIR4776-2(dist=55426)
rs56335522	rs62188036	2	213696790	C	G	0.594637	2q34	0.1193	intergenic	LINC01878(dist=12803),MIR4776-2(dist=94191)
rs56335522	rs62188039	2	213708891	A	G	0.588093	2q34	0.1362	intergenic	LINC01878(dist=24904),MIR4776-2(dist=82090)
rs56335522	rs55756819	2	213750000	T	G	0.505936	2q34	0.0696	intergenic	LINC01878(dist=66013),MIR4776-2(dist=40981)
rs56335522	rs62188032	2	213678866	C	T	0.50474	2q34	0.1312	ncRNA_intronic	LINC01878
rs34339006	rs34339006	2	234271522	C	T	1	2q37.1	0.3708	intronic	DGKD			Glaucoma (primary open-angle),Calcium levels
rs34339006	rs7422272	2	234268308	A	C	1	2q37.1	0.3708	intronic	DGKD
rs34339006	rs838707	2	234282855	C	T	0.943989	2q37.1	0.3708	intronic	DGKD
rs34339006	rs838715	2	234292684	G	A	0.924072	2q37.1	0.3658	intronic	DGKD
rs34339006	rs838714	2	234291606	G	A	0.924072	2q37.1	0.3658	intronic	DGKD
rs34339006	rs838722	2	234304198	A	G	0.920038	2q37.1	0.3648	intronic	DGKD
rs34339006	rs838710	2	234285256	T	C	0.909686	2q37.1	0.3777	intronic	DGKD
rs34339006	rs4663540	2	234259470	A	G	0.889788	2q37.1	0.6412	intergenic	SAG(dist=3769),DGKD(dist=3683)
rs34339006	rs838720	2	234303281	C	G	0.888775	2q37.1	0.3708	intronic	DGKD
rs34339006	rs838719	2	234297156	T	C	0.870084	2q37.1	0.3777	intronic	DGKD
rs34339006	rs6759355	2	234303337	C	T	0.86502	2q37.1	0.6252	intronic	DGKD
rs34339006	rs838732	2	234321752	T	C	0.8566	2q37.1	0.3499	intronic	DGKD
rs34339006	rs838731	2	234315363	C	T	0.8566	2q37.1	0.3499	intronic	DGKD
rs34339006	rs6706384	2	234306982	G	T	0.853197	2q37.1	0.3489	intronic	DGKD
rs34339006	rs838730	2	234314479	A	T	0.852377	2q37.1	0.3509	intronic	DGKD
rs34339006	rs2971868	2	234329549	T	C	0.849821	2q37.1	0.6521	intronic	DGKD
rs34339006	rs838735	2	234324192	G	C	0.849821	2q37.1	0.3479	intronic	DGKD
rs34339006	rs838734	2	234323564	G	A	0.849821	2q37.1	0.3479	intronic	DGKD
rs34339006	rs838733	2	234323261	A	G	0.849821	2q37.1	0.3479	intronic	DGKD
rs34339006	rs55865137	2	234310029	G	A	0.849821	2q37.1	0.3479	intronic	DGKD
rs34339006	rs838713	2	234289895	C	G	0.849061	2q37.1	0.3837	intronic	DGKD
rs34339006	rs3762592	2	234307549	T	C	0.844987	2q37.1	0.3529	intronic	DGKD
rs34339006	rs2054071	2	234331562	C	T	0.84137	2q37.1	0.6501	intronic	DGKD
rs34339006	rs6723558	2	234307002	A	G	0.799169	2q37.1	0.3648	intronic	DGKD
rs34339006	rs2924815	2	234340446	A	C	0.772787	2q37.1	0.6441	intronic	DGKD
rs34339006	rs1053895	2	234378902	T	C	0.725801	2q37.1	0.6421	UTR3	DGKD(NM_152879:c.*796T>C,NM_003648:c.*796T>C)
rs34339006	rs2971857	2	234369487	G	A	0.655846	2q37.1	0.6074	intronic	DGKD
rs34339006	rs768811	2	234404913	G	A	0.63728	2q37.1	0.6511	intronic	USP40
rs34339006	rs838553	2	234422110	C	G	0.634496	2q37.1	0.6521	intronic	USP40
rs34339006	rs12467134	2	234463709	C	T	0.626541	2q37.1	0.3459	intronic	USP40
rs34339006	rs6725503	2	234251907	G	T	0.623875	2q37.1	0.6083	intronic	SAG
rs34339006	rs838718	2	234296650	G	A	0.623579	2q37.1	0.4632	intronic	DGKD
rs34339006	rs2242100	2	234358286	C	T	0.586235	2q37.1	0.6799	intronic	DGKD
rs34339006	rs13030735	2	234466588	C	A	0.531699	2q37.1	0.3181	intronic	USP40
rs34339006	rs4663245	2	234480032	A	G	0.520625	2q37.1	0.3201	intergenic	USP40(dist=5796),UGT1A8(dist=46259)
rs1153606	rs1153606	3	25574186	A	G	1	3p24.2	0.163	intronic	RARB			Glaucoma (primary open-angle)
rs1153606	rs1153605	3	25573551	C	T	0.930479	3p24.2	0.1531	intronic	RARB
rs1153606	rs1286760	3	25573009	C	T	0.923275	3p24.2	0.1541	intronic	RARB
rs1153606	rs1153591	3	25557516	G	A	0.698406	3p24.2	0.1163	intronic	RARB
rs1153606	rs1153598	3	25569043	A	G	0.694313	3p24.2	0.1203	intronic	RARB
rs1153606	rs1286758	3	25567938	T	C	0.67185	3p24.2	0.1233	intronic	RARB
rs1153606	rs1286749	3	25552836	A	G	0.658814	3p24.2	0.1233	intronic	RARB
rs1153606	rs1153594	3	25559928	C	T	0.649165	3p24.2	0.1123	intronic	RARB
rs1153606	rs1153593	3	25559631	T	C	0.579447	3p24.2	0.1342	intronic	RARB
rs1153606	rs1153592	3	25559048	T	A	0.579447	3p24.2	0.1342	intronic	RARB
rs1153606	rs12638229	3	25584834	T	A	0.571602	3p24.2	0.1183	intronic	RARB
rs1153606	rs1153596	3	25561488	A	G	0.567666	3p24.2	0.1362	intronic	RARB
rs1153606	rs1286753	3	25564603	G	A	0.556537	3p24.2	0.1004	intronic	RARB
rs1153606	rs1286770	3	25581798	C	T	0.55552	3p24.2	0.1083	intronic	RARB
rs1153606	rs1286773	3	25579202	C	G	0.55552	3p24.2	0.1083	intronic	RARB
rs1153606	rs1286728	3	25602422	C	T	0.543449	3p24.2	0.1521	intronic	RARB
rs1153606	rs1290443	3	25601835	T	C	0.543449	3p24.2	0.1521	intronic	RARB
rs1153606	rs1286771	3	25581512	T	C	0.539381	3p24.2	0.1054	intronic	RARB			Intraocular pressure
rs1153606	rs1626875	3	25593127	G	A	0.538999	3p24.2	0.1571	intronic	RARB
rs1153606	rs4681067	3	25602890	T	C	0.532538	3p24.2	0.1541	intronic	RARB
rs1153606	rs1286762	3	25598909	G	A	0.52667	3p24.2	0.1531	intronic	RARB
rs1153606	rs1286767	3	25592883	T	C	0.503905	3p24.2	0.1292	intronic	RARB
rs9883252	rs9883252	3	85138818	T	C	1	3p12.1	0.6252	intronic	CADM2			Glaucoma (primary open-angle)
rs9883252	rs66500121	3	85137683	A	G	0.995859	3p12.1	0.6262	intronic	CADM2
rs9883252	rs34201102	3	85137499	A	G	0.995859	3p12.1	0.6262	intronic	CADM2
rs9883252	rs9309969	3	85134557	T	G	0.991753	3p12.1	0.6272	intronic	CADM2			Intraocular pressure
rs9883252	rs6775752	3	85130981	A	G	0.987541	3p12.1	0.6262	intronic	CADM2
rs9883252	rs13097560	3	85129329	G	A	0.987541	3p12.1	0.6262	intronic	CADM2
rs9883252	rs9839194	3	85123524	C	T	0.987541	3p12.1	0.6262	intronic	CADM2
rs9883252	rs6791035	3	85122909	C	T	0.987541	3p12.1	0.6262	intronic	CADM2
rs9883252	rs9284802	3	85095766	G	A	0.987541	3p12.1	0.6262	intronic	CADM2			Glaucoma
rs9883252	rs13078494	3	85130187	T	A	0.983401	3p12.1	0.6272	intronic	CADM2
rs9883252	rs11127876	3	85124697	C	T	0.983401	3p12.1	0.6272	intronic	CADM2
rs9883252	rs2171140	3	85126955	G	A	0.967229	3p12.1	0.6312	intronic	CADM2
rs9883252	rs4635723	3	85153235	G	A	0.959214	3p12.1	0.6312	intronic	CADM2
rs9883252	rs13061527	3	85151828	T	G	0.959214	3p12.1	0.6312	intronic	CADM2			Intraocular pressure
rs9883252	rs9819278	3	85144350	G	A	0.959214	3p12.1	0.6312	intronic	CADM2
rs9883252	rs7623714	3	85143536	C	G	0.959214	3p12.1	0.6312	intronic	CADM2
rs9883252	rs9875381	3	85158733	A	G	0.955305	3p12.1	0.6322	intronic	CADM2
rs9883252	rs9814600	3	85143683	G	A	0.955305	3p12.1	0.6322	intronic	CADM2
rs9883252	rs11713170	3	85154685	G	A	0.955017	3p12.1	0.6302	intronic	CADM2
rs9883252	rs13064817	3	85166315	G	T	0.951331	3p12.1	0.6312	intronic	CADM2
rs9883252	rs2200464	3	85157148	T	C	0.81316	3p12.1	0.672	intronic	CADM2
rs9883252	rs13063356	3	85148901	A	G	0.81316	3p12.1	0.672	intronic	CADM2
rs9883252	rs6798922	3	85142871	A	G	0.809528	3p12.1	0.673	intronic	CADM2
rs9883252	rs6796256	3	85166674	A	T	0.806254	3p12.1	0.672	intronic	CADM2
rs9883252	rs9309970	3	85171302	C	T	0.802603	3p12.1	0.673	intronic	CADM2
rs9883252	rs62250629	3	85171018	T	C	0.802603	3p12.1	0.673	intronic	CADM2
rs9883252	rs6788656	3	85168143	T	C	0.802603	3p12.1	0.673	intronic	CADM2
rs9883252	rs6775464	3	85167764	G	C	0.802603	3p12.1	0.673	intronic	CADM2
rs9883252	rs9835904	3	85140723	A	G	0.797028	3p12.1	0.5696	intronic	CADM2
rs9883252	rs7636138	3	85140186	A	C	0.792429	3p12.1	0.6759	intronic	CADM2
rs9883252	rs13095644	3	85141564	G	A	0.791989	3p12.1	0.5706	intronic	CADM2
rs9883252	rs9820587	3	85138172	A	G	0.78953	3p12.1	0.6769	intronic	CADM2
rs9883252	rs7630382	3	85111108	C	T	0.7823	3p12.1	0.5696	intronic	CADM2
rs9883252	rs9878472	3	85097345	T	C	0.7823	3p12.1	0.5696	intronic	CADM2
rs9883252	rs7628129	3	85095897	T	C	0.7823	3p12.1	0.5696	intronic	CADM2
rs9883252	rs10433523	3	85094052	A	T	0.780268	3p12.1	0.675	intronic	CADM2
rs9883252	rs13074075	3	85126070	A	C	0.775446	3p12.1	0.5726	intronic	CADM2
rs9883252	rs4410457	3	85130418	C	T	0.774521	3p12.1	0.6769	intronic	CADM2
rs9883252	rs6796393	3	85129381	C	T	0.774521	3p12.1	0.6769	intronic	CADM2
rs9883252	rs11127877	3	85127683	C	A	0.774521	3p12.1	0.6769	intronic	CADM2
rs9883252	rs6790864	3	85122624	G	A	0.774521	3p12.1	0.6769	intronic	CADM2
rs9883252	rs11127873	3	85112790	C	G	0.774521	3p12.1	0.6769	intronic	CADM2
rs9883252	rs9814835	3	85099943	T	C	0.774521	3p12.1	0.6769	intronic	CADM2
rs9883252	rs6765011	3	85099619	G	A	0.774521	3p12.1	0.6769	intronic	CADM2
rs9883252	rs6549011	3	85096492	A	G	0.774521	3p12.1	0.6769	intronic	CADM2
rs9883252	rs6549012	3	85110987	A	T	0.771682	3p12.1	0.6779	intronic	CADM2
rs9883252	rs9838091	3	85158931	C	T	0.748412	3p12.1	0.5726	intronic	CADM2
rs9883252	rs9846802	3	85156425	T	C	0.748412	3p12.1	0.5726	intronic	CADM2
rs9883252	rs4516626	3	85152987	C	T	0.748412	3p12.1	0.5726	intronic	CADM2
rs9883252	rs6808586	3	85168434	C	T	0.744469	3p12.1	0.5736	intronic	CADM2
rs9883252	rs959236	3	85198437	G	T	0.717206	3p12.1	0.5676	intronic	CADM2
rs9883252	rs13059053	3	85195660	C	T	0.717206	3p12.1	0.5676	intronic	CADM2
rs9883252	rs1545926	3	85184430	G	A	0.714128	3p12.1	0.5666	intronic	CADM2
rs9883252	rs143870665	3	85183050	G	A	0.714128	3p12.1	0.5666	intronic	CADM2
rs9883252	rs112235168	3	85183033	C	T	0.714128	3p12.1	0.5666	intronic	CADM2
rs9883252	rs2220244	3	85190946	G	C	0.713409	3p12.1	0.5686	intronic	CADM2
rs9883252	rs2326128	3	85169313	A	G	0.703329	3p12.1	0.6998	intronic	CADM2
rs9883252	rs6549016	3	85180270	A	C	0.689028	3p12.1	0.5616	intronic	CADM2			Reaction time
rs9883252	rs9855054	3	85123212	T	C	0.679839	3p12.1	0.7068	intronic	CADM2
rs9883252	rs2200461	3	85126526	C	T	0.677491	3p12.1	0.7078	intronic	CADM2
rs9883252	rs2062431	3	85122120	A	C	0.677491	3p12.1	0.7078	intronic	CADM2
rs9883252	rs7645952	3	85116013	C	T	0.677491	3p12.1	0.7078	intronic	CADM2
rs9883252	rs2326126	3	85111812	G	A	0.677491	3p12.1	0.7078	intronic	CADM2
rs9883252	rs13072305	3	85104482	G	A	0.677491	3p12.1	0.7078	intronic	CADM2
rs9883252	rs6768559	3	85100901	C	T	0.677491	3p12.1	0.7078	intronic	CADM2
rs9883252	rs9869902	3	85099826	C	T	0.677491	3p12.1	0.7078	intronic	CADM2
rs9883252	rs2220243	3	85134914	G	A	0.668977	3p12.1	0.7087	intronic	CADM2			Highest math class taken
rs9883252	rs4856560	3	85112271	G	A	0.666332	3p12.1	0.7117	intronic	CADM2
rs9883252	rs9814390	3	85106454	A	T	0.666332	3p12.1	0.7117	intronic	CADM2
rs9883252	rs7647649	3	85147187	T	C	0.664815	3p12.1	0.7137	intronic	CADM2
rs9883252	rs1994315	3	85144149	T	C	0.658335	3p12.1	0.7157	intronic	CADM2
rs9883252	rs4856559	3	85084563	A	G	0.658304	3p12.1	0.7068	intronic	CADM2
rs9883252	rs6549009	3	85086403	G	A	0.647107	3p12.1	0.7107	intronic	CADM2
rs9883252	rs4499618	3	85081211	C	G	0.638067	3p12.1	0.7038	intronic	CADM2
rs9883252	rs6801271	3	85090935	G	A	0.623652	3p12.1	0.664	intronic	CADM2
rs9883252	rs2087011	3	85087904	T	G	0.623652	3p12.1	0.664	intronic	CADM2
rs9883252	rs765461	3	85071640	G	T	0.608261	3p12.1	0.6998	intronic	CADM2
rs9883252	rs7646739	3	85182282	T	C	0.599122	3p12.1	0.6083	intronic	CADM2
rs9883252	rs11127880	3	85195315	C	A	0.59571	3p12.1	0.6074	intronic	CADM2
rs9883252	rs13059287	3	85195614	G	A	0.592312	3p12.1	0.6064	intronic	CADM2
rs9883252	rs7645049	3	85185850	G	T	0.592312	3p12.1	0.6064	intronic	CADM2
rs9883252	rs2171141	3	85177049	C	T	0.567139	3p12.1	0.5994	intronic	CADM2
rs9883252	rs7632909	3	85176314	G	C	0.567139	3p12.1	0.5994	intronic	CADM2
rs9883252	rs7632628	3	85176164	C	A	0.567139	3p12.1	0.5994	intronic	CADM2
rs9883252	rs9873321	3	85200700	C	T	0.5598	3p12.1	0.5109	intronic	CADM2
rs9883252	rs9872789	3	85344869	T	C	0.547841	3p12.1	0.504	intronic	CADM2
rs9883252	rs140632878	3	85341200	T	C	0.547841	3p12.1	0.504	intronic	CADM2
rs9883252	rs4411894	3	85196366	G	A	0.532615	3p12.1	0.5149	intronic	CADM2
rs9883252	rs1901546	3	85337152	G	C	0.528077	3p12.1	0.6292	intronic	CADM2
rs9883252	rs1901547	3	85337036	A	G	0.528077	3p12.1	0.6292	intronic	CADM2
rs9883252	rs2326225	3	85177173	G	A	0.527739	3p12.1	0.501	intronic	CADM2
rs9883252	rs4422326	3	85339449	A	G	0.526417	3p12.1	0.6292	intronic	CADM2
rs9883252	rs7642661	3	85343207	C	A	0.524624	3p12.1	0.6282	intronic	CADM2
rs9883252	rs13096057	3	85342567	C	A	0.517737	3p12.1	0.6252	intronic	CADM2
rs9883252	rs9883528	3	85379001	A	C	0.516921	3p12.1	0.5099	intronic	CADM2
rs9883252	rs12637767	3	85206681	T	C	0.507698	3p12.1	0.6312	intronic	CADM2
rs9883252	rs2600942	3	85384671	A	G	0.506564	3p12.1	0.6382	intronic	CADM2
rs9883252	rs1472302	3	84997898	C	T	0.505113	3p12.1	0.496	intergenic	LINC02025(dist=55368),CADM2(dist=10235)
rs9883252	rs11926317	3	85352957	C	T	0.503077	3p12.1	0.6372	intronic	CADM2
rs73162480	rs73162480	3	150063454	G	T	1	3q25.1	0.0915	intergenic	LINC01214(dist=21920),TSC22D2(dist=62668)			Glaucoma (primary open-angle)
rs73162480	rs73162454	3	150035136	A	G	0.658553	3q25.1	0.0636	ncRNA_intronic	LINC01214
rs73162480	rs17492826	3	150032722	G	A	0.647123	3q25.1	0.0646	ncRNA_intronic	LINC01214
rs73162480	rs115825133	3	150096912	A	G	0.623511	3q25.1	0.1083	intergenic	LINC01214(dist=55378),TSC22D2(dist=29210)
rs73162480	rs73163668	3	150089763	T	A	0.623511	3q25.1	0.1083	intergenic	LINC01214(dist=48229),TSC22D2(dist=36359)
rs73162480	rs73165711	3	150141777	G	C	0.554923	3q25.1	0.0646	intronic	TSC22D2
rs9853115	rs9853115	3	186131600	T	A	1	3q27.3	0.5318	intergenic	DGKG(dist=51577),LINC02052(dist=41170)			Intraocular pressure,Glaucoma (primary open-angle),Glaucoma
rs9853115	rs11709526	3	186130239	C	A	0.839801	3q27.3	0.5646	intergenic	DGKG(dist=50216),LINC02052(dist=42531)
rs9853115	rs56233426	3	186128816	A	G	0.679215	3q27.3	0.5626	intergenic	DGKG(dist=48793),LINC02052(dist=43954)
rs9853115	rs58448567	3	186182917	G	A	0.545753	3q27.3	0.5547	ncRNA_intronic	LINC02052
rs9853115	rs4588350	3	186134419	A	G	0.539196	3q27.3	0.3191	intergenic	DGKG(dist=54396),LINC02052(dist=38351)
rs9853115	rs6771063	3	186184328	G	A	0.533204	3q27.3	0.5129	ncRNA_intronic	LINC02052
rs9853115	rs56946107	3	186182997	C	T	0.533204	3q27.3	0.5129	ncRNA_intronic	LINC02052
rs9853115	rs6764306	3	186182489	C	A	0.533204	3q27.3	0.5129	ncRNA_intronic	LINC02052
rs6771736	rs6771736	3	188066437	C	G	1	3q28	0.7167	intronic	LPP			Glaucoma (primary open-angle)
rs6771736	rs4132172	3	188061714	C	T	0.986635	3q28	0.2863	intronic	LPP			Intraocular pressure
rs6771736	rs13076750	3	188059443	A	G	0.952139	3q28	0.2942	intronic	LPP			Intraocular pressure
rs6771736	rs6787621	3	188066953	T	G	0.951619	3q28	0.7058	intronic	LPP
rs6771736	rs9877579	3	188058716	T	C	0.939536	3q28	0.2972	intronic	LPP
rs6771736	rs4303859	3	188040834	G	A	0.819482	3q28	0.3231	intronic	LPP
rs6771736	rs4420855	3	188057207	A	G	0.81896	3q28	0.326	intronic	LPP			Intraocular pressure
rs6771736	rs7647214	3	188055662	C	T	0.814452	3q28	0.325	intronic	LPP
rs6771736	rs4686952	3	188048842	G	A	0.812481	3q28	0.325	intronic	LPP
rs6771736	rs6809654	3	188033000	G	A	0.739661	3q28	0.2932	intronic	LPP
rs6771736	rs13098780	3	188028938	T	A	0.739661	3q28	0.2932	intronic	LPP
rs6771736	rs9873643	3	188031454	G	A	0.732025	3q28	0.2952	intronic	LPP
rs6771736	rs56171247	3	188031440	T	G	0.732025	3q28	0.2952	intronic	LPP
rs6771736	rs12490095	3	188049235	C	T	0.730731	3q28	0.3111	intronic	LPP
rs6771736	rs7653189	3	188024013	T	C	0.719428	3q28	0.2992	intronic	LPP
rs6771736	rs9813287	3	188033979	C	T	0.710824	3q28	0.3012	intronic	LPP
rs6771736	rs10937344	3	188026277	C	A	0.705331	3q28	0.2833	intronic	LPP
rs6771736	rs13087539	3	188034730	T	A	0.699902	3q28	0.3042	intronic	LPP
rs6771736	rs4686480	3	188025721	G	C	0.698763	3q28	0.2853	intronic	LPP
rs6771736	rs6444281	3	188022311	C	T	0.684328	3q28	0.3072	intronic	LPP
rs6857814	rs6846317	4	7916615	T	C	1	4p16.1	0.3837	intronic	AFAP1
rs6857814	rs6857814	4	7916540	A	G	1	4p16.1	0.3837	intronic	AFAP1			Glaucoma (primary open-angle)
rs6857814	rs12641498	4	7917574	C	T	0.991627	4p16.1	0.3817	intronic	AFAP1
rs6857814	rs13139805	4	7917053	A	C	0.991627	4p16.1	0.3817	intronic	AFAP1
rs6857814	rs34179701	4	7916182	T	C	0.991627	4p16.1	0.3817	intronic	AFAP1
rs6857814	rs938604	4	7904363	G	A	0.991626	4p16.1	0.6143	intronic	AFAP1
rs6857814	rs57831033	4	7918340	C	A	0.983217	4p16.1	0.3817	intronic	AFAP1
rs6857814	rs6811851	4	7911771	A	C	0.983215	4p16.1	0.3857	intronic	AFAP1
rs6857814	rs2385909	4	7905384	T	C	0.983178	4p16.1	0.6163	intronic	AFAP1
rs6857814	rs4696746	4	7904945	G	T	0.983178	4p16.1	0.6163	intronic	AFAP1
rs6857814	rs6848540	4	7904779	T	A	0.983178	4p16.1	0.6163	intronic	AFAP1
rs6857814	rs17770447	4	7903572	T	C	0.983178	4p16.1	0.6163	intronic	AFAP1
rs6857814	rs7694650	4	7903416	A	G	0.983178	4p16.1	0.6163	intronic	AFAP1
rs6857814	rs12507184	4	7920462	A	G	0.979036	4p16.1	0.3827	intronic	AFAP1
rs6857814	rs4696780	4	7919903	A	G	0.979036	4p16.1	0.3827	intronic	AFAP1
rs6857814	rs4696779	4	7919375	T	C	0.979036	4p16.1	0.3827	intronic	AFAP1
rs6857814	rs4696778	4	7919308	C	G	0.979036	4p16.1	0.3827	intronic	AFAP1
rs6857814	rs2385908	4	7905399	G	C	0.974842	4p16.1	0.6183	intronic	AFAP1
rs6857814	rs1320075	4	7903244	C	A	0.974842	4p16.1	0.6183	intronic	AFAP1
rs6857814	rs1878325	4	7902838	T	A	0.974806	4p16.1	0.6183	intronic	AFAP1
rs6857814	rs2385910	4	7903151	G	C	0.97073	4p16.1	0.6193	intronic	AFAP1
rs6857814	rs17833038	4	7918593	A	T	0.970659	4p16.1	0.3847	intronic	AFAP1
rs6857814	rs1320074	4	7904111	T	G	0.966432	4p16.1	0.6183	intronic	AFAP1			Glaucoma (primary open-angle)
rs6857814	rs34317049	4	7898044	C	T	0.958503	4p16.1	0.6143	intronic	AFAP1
rs6857814	rs28726254	4	7897682	C	G	0.958503	4p16.1	0.6143	intronic	AFAP1
rs6857814	rs7686202	4	7898577	C	T	0.94998	4p16.1	0.6163	intronic	AFAP1
rs6857814	rs28489592	4	7897808	G	A	0.94998	4p16.1	0.6163	intronic	AFAP1
rs6857814	rs57082038	4	7920652	G	A	0.929013	4p16.1	0.3767	intronic	AFAP1
rs6857814	rs2891928	4	7924802	C	G	0.889454	4p16.1	0.4036	intronic	AFAP1
rs6857814	rs4627847	4	7922624	G	T	0.889454	4p16.1	0.4036	intronic	AFAP1
rs6857814	rs62290576	4	7919948	G	A	0.888216	4p16.1	0.3588	intronic	AFAP1
rs6857814	rs13435730	4	7923991	A	G	0.886187	4p16.1	0.4046	intronic	AFAP1
rs6857814	rs1317111	4	7922502	T	C	0.886187	4p16.1	0.4046	intronic	AFAP1
rs6857814	rs2385898	4	7921833	G	A	0.886187	4p16.1	0.4046	intronic	AFAP1
rs6857814	rs2385900	4	7921777	G	A	0.886187	4p16.1	0.4046	intronic	AFAP1
rs6857814	rs2385902	4	7921634	G	A	0.886187	4p16.1	0.4046	intronic	AFAP1
rs6857814	rs2385901	4	7921718	G	C	0.882112	4p16.1	0.4036	intronic	AFAP1
rs6857814	rs28464089	4	7889957	C	A	0.877814	4p16.1	0.5954	intronic	AFAP1
rs6857814	rs55937650	4	7888830	C	T	0.874063	4p16.1	0.5944	intronic	AFAP1
rs6857814	rs28734123	4	7888412	G	A	0.874063	4p16.1	0.5944	intronic	AFAP1
rs6857814	rs7437984	4	7887588	T	C	0.874063	4p16.1	0.5944	intronic	AFAP1
rs6857814	rs7441569	4	7887548	A	G	0.874063	4p16.1	0.5944	intronic	AFAP1
rs6857814	rs34685551	4	7887463	C	A	0.874063	4p16.1	0.5944	intronic	AFAP1
rs6857814	rs35661042	4	7887427	G	C	0.874063	4p16.1	0.5944	intronic	AFAP1
rs6857814	rs13151529	4	7885983	G	A	0.874063	4p16.1	0.5944	intronic	AFAP1
rs6857814	rs9330348	4	7883887	C	G	0.874063	4p16.1	0.5944	intronic	AFAP1			Glaucoma (primary open-angle)
rs6857814	rs28752120	4	7891211	T	C	0.873207	4p16.1	0.5964	intronic	AFAP1
rs6857814	rs12509838	4	7920269	G	C	0.872892	4p16.1	0.3559	intronic	AFAP1
rs6857814	rs12507127	4	7920267	A	C	0.872892	4p16.1	0.3559	intronic	AFAP1			Intraocular pressure
rs6857814	rs7437940	4	7887500	T	C	0.869441	4p16.1	0.5954	intronic	AFAP1			Pulse pressure
rs6857814	rs13140108	4	7886532	C	T	0.869441	4p16.1	0.5954	intronic	AFAP1
rs6857814	rs28370977	4	7894414	T	G	0.868614	4p16.1	0.5974	intronic	AFAP1
rs6857814	rs28795989	4	7891545	A	G	0.86653	4p16.1	0.5964	intronic	AFAP1			Glaucoma,Intraocular pressure
rs6857814	rs34505548	4	7889812	A	C	0.864833	4p16.1	0.5964	intronic	AFAP1
rs6857814	rs34701321	4	7889792	T	G	0.864833	4p16.1	0.5964	intronic	AFAP1
rs6857814	rs34984446	4	7889725	T	C	0.864833	4p16.1	0.5964	intronic	AFAP1
rs6857814	rs28631205	4	7889631	A	G	0.864833	4p16.1	0.5964	intronic	AFAP1
rs6857814	rs7687431	4	7889492	T	C	0.864833	4p16.1	0.5964	intronic	AFAP1
rs6857814	rs7655918	4	7889301	A	G	0.864833	4p16.1	0.5964	intronic	AFAP1
rs6857814	rs7663205	4	7889096	C	T	0.864833	4p16.1	0.5964	intronic	AFAP1
rs6857814	rs28715921	4	7887974	T	C	0.864833	4p16.1	0.5964	intronic	AFAP1
rs6857814	rs6844956	4	7906305	T	G	0.847851	4p16.1	0.3509	intronic	AFAP1
rs6857814	rs6824410	4	7906178	G	A	0.844496	4p16.1	0.3499	intronic	AFAP1
rs6857814	rs13127935	4	7913961	C	T	0.842025	4p16.1	0.3469	intronic	AFAP1
rs6857814	rs6839119	4	7918166	C	T	0.838741	4p16.1	0.3459	intronic	AFAP1
rs6857814	rs59521811	4	7909772	T	C	0.767183	4p16.1	0.326	intronic	AFAP1			Glaucoma (primary open-angle)
rs6857814	rs16841407	4	7918390	G	A	0.750492	4p16.1	0.3231	intronic	AFAP1
rs6857814	rs10938695	4	7916620	G	A	0.750492	4p16.1	0.3231	intronic	AFAP1
rs6857814	rs1320071	4	7928191	A	G	0.723696	4p16.1	0.4046	intronic	AFAP1
rs6857814	rs1320070	4	7928182	A	G	0.720095	4p16.1	0.4036	intronic	AFAP1
rs6857814	rs6845653	4	7899379	C	T	0.714754	4p16.1	0.674	intronic	AFAP1
rs6857814	rs28681260	4	7896705	A	G	0.703391	4p16.1	0.6322	intronic	AFAP1
rs6857814	rs9330347	4	7883943	C	A	0.684604	4p16.1	0.5249	intronic	AFAP1
rs6857814	rs5855990	4	7847611	G	T	0.572729	4p16.1	0.5368	intronic	AFAP1
rs6857814	rs58568936	4	7920777	G	A	0.554609	4p16.1	0.2555	intronic	AFAP1
rs6857814	rs13115283	4	7910194	T	G	0.544799	4p16.1	0.2594	intronic	AFAP1
rs6857814	rs6831381	4	7904431	C	T	0.530806	4p16.1	0.7425	intronic	AFAP1
rs6857814	rs73214041	4	7916933	C	A	0.514915	4p16.1	0.4473	intronic	AFAP1
rs6857814	rs62290574	4	7917637	T	G	0.514588	4p16.1	0.4463	intronic	AFAP1
rs6857814	rs4549363	4	7910798	G	A	0.512326	4p16.1	0.2505	intronic	AFAP1
rs6857814	rs62290571	4	7914061	C	T	0.508199	4p16.1	0.4453	intronic	AFAP1
rs6857814	rs6829680	4	7912333	G	A	0.508199	4p16.1	0.4453	intronic	AFAP1
rs6857814	rs55844411	4	7915552	T	C	0.506214	4p16.1	0.4443	intronic	AFAP1
rs6857814	rs17832709	4	7907013	G	C	0.504237	4p16.1	0.4433	intronic	AFAP1
rs6857814	rs62290561	4	7906329	T	C	0.504237	4p16.1	0.4433	intronic	AFAP1
rs6857814	rs34310670	4	7904765	C	G	0.504237	4p16.1	0.4433	intronic	AFAP1
rs6857814	rs62290573	4	7917074	A	G	0.503066	4p16.1	0.4483	intronic	AFAP1
rs6857814	rs56220381	4	7907636	G	A	0.50227	4p16.1	0.4423	intronic	AFAP1
rs6857814	rs6815298	4	7910000	G	A	0.501883	4p16.1	0.4443	intronic	AFAP1
rs6857814	rs6814887	4	7909793	G	A	0.501883	4p16.1	0.4443	intronic	AFAP1
rs6857814	rs56229515	4	7925093	T	A	0.50017	4p16.1	0.4443	intronic	AFAP1
rs6857814	rs11732100	4	7924690	C	T	0.50017	4p16.1	0.4443	intronic	AFAP1
rs6857814	rs62290579	4	7924207	A	G	0.50017	4p16.1	0.4443	intronic	AFAP1
rs6857814	rs73214042	4	7923476	G	A	0.50017	4p16.1	0.4443	intronic	AFAP1
rs76325372	rs17318936	5	14840400	T	C	1	5p15.2	0.2833	intronic	ANKH
rs76325372	rs76325372	5	14837332	A	C	1	5p15.2	0.2833	intronic	ANKH			Glaucoma (primary open-angle)
rs76325372	rs7715323	5	14839653	T	C	0.994904	5p15.2	0.2823	intronic	ANKH
rs76325372	rs148811182	5	14836693	G	A	0.994904	5p15.2	0.2823	intronic	ANKH
rs76325372	rs4702056	5	14825589	T	C	0.9949	5p15.2	0.2843	intronic	ANKH
rs76325372	rs398961	5	14824172	T	G	0.9949	5p15.2	0.2843	intronic	ANKH
rs76325372	rs368503	5	14820417	A	G	0.9949	5p15.2	0.2843	intronic	ANKH			Intraocular pressure
rs76325372	rs31918	5	14820927	C	T	0.989831	5p15.2	0.2853	intronic	ANKH			Glaucoma,Intraocular pressure
rs76325372	rs31916	5	14814883	A	G	0.9797	5p15.2	0.2813	intronic	ANKH
rs76325372	rs31908	5	14809434	T	C	0.970043	5p15.2	0.2873	intronic	ANKH
rs76325372	rs258221	5	14799761	C	T	0.970043	5p15.2	0.2873	intronic	ANKH
rs76325372	rs61394862	5	14851094	C	T	0.969472	5p15.2	0.2813	intronic	ANKH			Glaucoma
rs76325372	rs6884206	5	14804875	C	T	0.965006	5p15.2	0.2863	intronic	ANKH
rs76325372	rs258229	5	14803299	C	A	0.960005	5p15.2	0.2853	intronic	ANKH
rs76325372	rs17251763	5	14776897	C	T	0.907168	5p15.2	0.2922	intronic	ANKH
rs76325372	rs4569871	5	14857723	C	T	0.890935	5p15.2	0.2674	intronic	ANKH
rs76325372	rs114008133	5	14837472	T	C	0.788213	5p15.2	0.2356	intronic	ANKH
rs76325372	rs115269316	5	14837471	A	G	0.788213	5p15.2	0.2356	intronic	ANKH
rs76325372	rs2454873	5	14765187	G	A	0.779632	5p15.2	0.2903	intronic	ANKH
rs76325372	rs706292	5	14764442	C	T	0.775364	5p15.2	0.2932	intronic	ANKH
rs76325372	rs17251715	5	14772245	T	C	0.76129	5p15.2	0.329	intronic	ANKH
rs76325372	rs1550826	5	14840668	T	C	0.75396	5p15.2	0.3419	intronic	ANKH
rs76325372	rs13175317	5	14828688	T	C	0.75396	5p15.2	0.3419	intronic	ANKH
rs76325372	rs861147	5	14836640	G	A	0.752521	5p15.2	0.34	intronic	ANKH
rs76325372	rs33101	5	14834034	G	C	0.752521	5p15.2	0.34	intronic	ANKH
rs76325372	rs35842463	5	14856042	C	T	0.746953	5p15.2	0.3439	intronic	ANKH
rs76325372	rs55954907	5	14855485	A	G	0.743474	5p15.2	0.3449	intronic	ANKH
rs76325372	rs1004673	5	14840935	G	C	0.741224	5p15.2	0.338	intronic	ANKH
rs76325372	rs2401985	5	14853512	C	T	0.740531	5p15.2	0.341	intronic	ANKH
rs76325372	rs1374080	5	14852610	T	C	0.740531	5p15.2	0.341	intronic	ANKH
rs76325372	rs35554212	5	14851411	G	A	0.740531	5p15.2	0.341	intronic	ANKH
rs76325372	rs61169618	5	14848997	C	T	0.740531	5p15.2	0.341	intronic	ANKH
rs76325372	rs258223	5	14800416	T	C	0.739972	5p15.2	0.3439	intronic	ANKH
rs76325372	rs17266101	5	14850760	C	T	0.729256	5p15.2	0.339	intronic	ANKH
rs76325372	rs40970	5	14778494	T	A	0.677006	5p15.2	0.3549	intronic	ANKH
rs76325372	rs17317514	5	14776923	T	C	0.67549	5p15.2	0.3529	intronic	ANKH
rs76325372	rs166298	5	14777135	A	G	0.672263	5p15.2	0.3539	intronic	ANKH
rs76325372	rs258230	5	14789906	G	A	0.541216	5p15.2	0.4105	intronic	ANKH
rs76325372	rs826351	5	14838238	C	G	0.538045	5p15.2	0.4254	intronic	ANKH
rs76325372	rs1620976	5	14830512	T	C	0.535788	5p15.2	0.4264	intronic	ANKH
rs76325372	rs1812659	5	14829288	T	C	0.535788	5p15.2	0.4264	intronic	ANKH
rs76325372	rs379016	5	14824413	T	C	0.535788	5p15.2	0.4264	intronic	ANKH
rs76325372	rs31917	5	14819417	C	T	0.535788	5p15.2	0.4264	intronic	ANKH
rs76325372	rs40402	5	14818366	T	C	0.535788	5p15.2	0.4264	intronic	ANKH
rs76325372	rs26304	5	14817669	A	G	0.535788	5p15.2	0.4264	intronic	ANKH
rs76325372	rs26305	5	14817318	G	A	0.535788	5p15.2	0.4264	intronic	ANKH
rs76325372	rs31910	5	14810834	C	T	0.535719	5p15.2	0.4264	intronic	ANKH
rs76325372	rs826358	5	14846372	A	G	0.533581	5p15.2	0.4245	intronic	ANKH
rs76325372	rs826355	5	14843398	T	C	0.533581	5p15.2	0.4245	intronic	ANKH
rs76325372	rs1679138	5	14841469	G	A	0.533581	5p15.2	0.4245	intronic	ANKH
rs76325372	rs26306	5	14815699	T	G	0.531319	5p15.2	0.4254	intronic	ANKH
rs76325372	rs27353	5	14816622	T	C	0.529067	5p15.2	0.4264	intronic	ANKH
rs76325372	rs31911	5	14810899	A	G	0.528951	5p15.2	0.4274	intronic	ANKH
rs76325372	rs826356	5	14845667	G	C	0.522449	5p15.2	0.4225	intronic	ANKH
rs255303	rs255303	5	172588027	G	T	1	5q35.1	0.6243	intronic	BNIP1			Glaucoma (primary open-angle)
rs255303	rs255299	5	172586272	C	T	0.995594	5q35.1	0.6252	intronic	BNIP1
rs255303	rs255298	5	172585079	G	A	0.995594	5q35.1	0.6252	intronic	BNIP1
rs255303	rs255292	5	172580866	C	A	0.995594	5q35.1	0.6252	intronic	BNIP1
rs255303	rs29795	5	172577403	G	A	0.995594	5q35.1	0.6252	intronic	BNIP1
rs255303	rs29797	5	172574176	G	C	0.995594	5q35.1	0.6252	intronic	BNIP1
rs255303	rs171725	5	172570220	T	C	0.973757	5q35.1	0.6203	intergenic	CREBRF(dist=3929),BNIP1(dist=1225)
rs255303	rs2544579	5	172569844	C	G	0.973757	5q35.1	0.6203	intergenic	CREBRF(dist=3553),BNIP1(dist=1601)
rs255303	rs251232	5	172552402	T	A	0.973757	5q35.1	0.6203	intronic	CREBRF
rs255303	rs166122	5	172548709	G	A	0.973757	5q35.1	0.6203	intronic	CREBRF
rs255303	rs1091969	5	172545021	A	C	0.973757	5q35.1	0.6203	intronic	CREBRF
rs255303	rs3131913	5	172558196	G	A	0.969438	5q35.1	0.6193	intronic	CREBRF
rs255303	rs251237	5	172543817	C	A	0.969369	5q35.1	0.6213	intronic	CREBRF
rs255303	rs251236	5	172534680	G	C	0.969369	5q35.1	0.6213	intronic	CREBRF
rs255303	rs173692	5	172532565	A	G	0.969369	5q35.1	0.6213	intronic	CREBRF
rs255303	rs251234	5	172531863	T	C	0.969369	5q35.1	0.6213	intronic	CREBRF
rs255303	rs251233	5	172531607	G	C	0.969369	5q35.1	0.6213	intronic	CREBRF
rs255303	rs793356	5	172530561	T	C	0.969369	5q35.1	0.6213	intronic	CREBRF
rs255303	rs807428	5	172530477	A	G	0.969369	5q35.1	0.6213	intronic	CREBRF
rs255303	rs384717	5	172529791	T	C	0.969369	5q35.1	0.6213	intronic	CREBRF
rs255303	rs416043	5	172528699	A	G	0.969369	5q35.1	0.6213	intronic	CREBRF
rs255303	rs412682	5	172528551	G	A	0.969369	5q35.1	0.6213	intronic	CREBRF
rs255303	rs793359	5	172527618	T	G	0.969369	5q35.1	0.6213	intronic	CREBRF
rs255303	rs13183715	5	172522983	C	T	0.969369	5q35.1	0.6213	intronic	CREBRF
rs255303	rs251231	5	172518874	G	A	0.969369	5q35.1	0.6213	UTR3	CREBRF(NM_001168394:c.*438G>A,NM_001168393:c.*438G>A)
rs255303	rs3097321	5	172514917	C	T	0.969369	5q35.1	0.6213	intronic	CREBRF
rs255303	rs671387	5	172512686	C	T	0.969369	5q35.1	0.6213	intronic	CREBRF
rs255303	rs3095841	5	172511925	T	G	0.969369	5q35.1	0.6213	intronic	CREBRF
rs255303	rs409865	5	172511676	A	G	0.969369	5q35.1	0.6213	intronic	CREBRF
rs255303	rs1002620	5	172511337	A	G	0.969369	5q35.1	0.6213	intronic	CREBRF
rs255303	rs251240	5	172508110	A	C	0.969369	5q35.1	0.6213	intronic	CREBRF
rs255303	rs2560325	5	172503464	A	G	0.969369	5q35.1	0.6213	intronic	CREBRF
rs255303	rs2246090	5	172503329	T	A	0.969369	5q35.1	0.6213	intronic	CREBRF
rs255303	rs2246091	5	172503325	G	A	0.969369	5q35.1	0.6213	intronic	CREBRF
rs255303	rs251244	5	172501041	C	G	0.969369	5q35.1	0.6213	intronic	CREBRF
rs255303	rs193986	5	172500742	G	A	0.969369	5q35.1	0.6213	intronic	CREBRF
rs255303	rs251243	5	172500575	C	T	0.969369	5q35.1	0.6213	intronic	CREBRF
rs255303	rs251242	5	172499587	G	A	0.969369	5q35.1	0.6213	intronic	CREBRF
rs255303	rs168763	5	172499424	A	G	0.969369	5q35.1	0.6213	intronic	CREBRF
rs255303	rs582067	5	172494981	C	T	0.969369	5q35.1	0.6213	intronic	CREBRF
rs255303	rs418094	5	172494820	A	G	0.969369	5q35.1	0.6213	intronic	CREBRF
rs255303	rs427684	5	172492449	C	T	0.969369	5q35.1	0.6213	intronic	CREBRF
rs255303	rs793348	5	172489836	T	C	0.969369	5q35.1	0.6213	intronic	CREBRF
rs255303	rs251245	5	172488336	C	A	0.969369	5q35.1	0.6213	intronic	CREBRF
rs255303	rs251246	5	172487895	C	G	0.969369	5q35.1	0.6213	intronic	CREBRF
rs255303	rs251248	5	172487118	A	G	0.969369	5q35.1	0.6213	intronic	CREBRF
rs255303	rs251249	5	172486434	A	C	0.969369	5q35.1	0.6213	intronic	CREBRF
rs255303	rs251251	5	172486169	G	A	0.969369	5q35.1	0.6213	intronic	CREBRF
rs255303	rs370164	5	172515643	A	G	0.965211	5q35.1	0.6203	intronic	CREBRF
rs255303	rs3095842	5	172501986	T	C	0.965211	5q35.1	0.6203	intronic	CREBRF
rs255303	rs3097320	5	172501973	C	G	0.965211	5q35.1	0.6203	intronic	CREBRF
rs255303	rs13172948	5	172490714	G	A	0.965211	5q35.1	0.6203	intronic	CREBRF
rs255303	rs387291	5	172493961	G	T	0.964867	5q35.1	0.6223	intronic	CREBRF
rs255303	rs251250	5	172486300	C	T	0.960731	5q35.1	0.6193	intronic	CREBRF
rs255303	rs3095844	5	172484041	C	T	0.95227	5q35.1	0.6213	intronic	CREBRF
rs255303	rs29776	5	172481818	G	C	0.805645	5q35.1	0.6541	intergenic	ATP6V0E1(dist=19918),CREBRF(dist=1537)
rs255303	rs29778	5	172481089	C	T	0.776666	5q35.1	0.6471	intergenic	ATP6V0E1(dist=19189),CREBRF(dist=2266)
rs255303	rs251253	5	172480336	C	T	0.76256	5q35.1	0.6511	intergenic	ATP6V0E1(dist=18436),CREBRF(dist=3019)			PR interval
rs255303	rs2339837	5	172597997	T	C	0.672046	5q35.1	0.7127	intergenic	BNIP1(dist=6607),NKX2-5(dist=61110)
rs255303	rs28200	5	172592199	A	G	0.654572	5q35.1	0.7227	downstream	BNIP1(dist=809)
rs255303	rs255301	5	172586552	T	C	0.654572	5q35.1	0.7227	intronic	BNIP1
rs255303	rs40558	5	172575238	G	A	0.654572	5q35.1	0.7227	intronic	BNIP1
rs255303	rs255306	5	172571418	T	G	0.654572	5q35.1	0.7227	upstream	BNIP1(dist=27)
rs255303	rs255304	5	172589556	T	C	0.652395	5q35.1	0.7237	intronic	BNIP1
rs255303	rs255293	5	172580988	T	C	0.652395	5q35.1	0.7237	intronic	BNIP1
rs255303	rs29798	5	172573767	T	C	0.652395	5q35.1	0.7237	intronic	BNIP1
rs255303	rs29780	5	172567774	C	G	0.652395	5q35.1	0.7237	intergenic	CREBRF(dist=1483),BNIP1(dist=3671)
rs255303	rs3131912	5	172562142	G	A	0.652395	5q35.1	0.7237	UTR3	CREBRF(NM_153607:c.*1394G>A)
rs255303	rs62385903	5	172559233	T	C	0.652395	5q35.1	0.7237	intronic	CREBRF
rs255303	rs166239	5	172596981	G	A	0.650574	5q35.1	0.7217	intergenic	BNIP1(dist=5591),NKX2-5(dist=62126)
rs255303	rs412975	5	172546266	A	G	0.650235	5q35.1	0.7247	intronic	CREBRF
rs255303	rs29779	5	172539646	G	A	0.650235	5q35.1	0.7247	intronic	CREBRF
rs255303	rs251235	5	172532283	G	A	0.650235	5q35.1	0.7247	intronic	CREBRF
rs255303	rs251229	5	172526805	G	A	0.650235	5q35.1	0.7247	intronic	CREBRF
rs255303	rs1092205	5	172523765	A	T	0.650235	5q35.1	0.7247	intronic	CREBRF
rs255303	rs6881304	5	172512231	T	C	0.650235	5q35.1	0.7247	intronic	CREBRF
rs255303	rs62385897	5	172512077	A	C	0.650235	5q35.1	0.7247	intronic	CREBRF
rs255303	rs431604	5	172511602	G	A	0.650235	5q35.1	0.7247	intronic	CREBRF
rs255303	rs594140	5	172510520	C	T	0.650235	5q35.1	0.7247	intronic	CREBRF
rs255303	rs2544575	5	172509894	G	A	0.650235	5q35.1	0.7247	intronic	CREBRF
rs255303	rs2412	5	172509509	G	A	0.650235	5q35.1	0.7247	intronic	CREBRF
rs255303	rs454036	5	172553661	C	G	0.649028	5q35.1	0.7247	intronic	CREBRF
rs255303	rs251239	5	172507036	G	C	0.648092	5q35.1	0.7256	intronic	CREBRF
rs255303	rs251238	5	172505755	T	C	0.648092	5q35.1	0.7256	intronic	CREBRF
rs255303	rs2560326	5	172503742	C	G	0.648092	5q35.1	0.7256	intronic	CREBRF
rs255303	rs2560324	5	172502618	A	G	0.648092	5q35.1	0.7256	intronic	CREBRF
rs255303	rs251241	5	172498259	A	G	0.648092	5q35.1	0.7256	intronic	CREBRF
rs255303	rs173693	5	172488480	T	C	0.648092	5q35.1	0.7256	intronic	CREBRF
rs255303	rs251252	5	172485959	T	C	0.648092	5q35.1	0.7256	intronic	CREBRF
rs255303	rs255296	5	172584381	G	T	0.640731	5q35.1	0.7256	intronic	BNIP1
rs255303	rs11134771	5	172491491	G	A	0.636524	5q35.1	0.7276	intronic	CREBRF
rs255303	rs29775	5	172483023	A	C	0.630354	5q35.1	0.7237	upstream	CREBRF(dist=332)
rs255303	rs39796	5	172595861	T	C	0.589104	5q35.1	0.5109	intergenic	BNIP1(dist=4471),NKX2-5(dist=63246)
rs255303	rs29784	5	172595308	C	T	0.589104	5q35.1	0.5109	intergenic	BNIP1(dist=3918),NKX2-5(dist=63799)			Infantile hypertrophic pyloric stenosis
rs255303	rs29785	5	172595203	A	G	0.589104	5q35.1	0.5109	intergenic	BNIP1(dist=3813),NKX2-5(dist=63904)
rs255303	rs255295	5	172583068	C	T	0.587279	5q35.1	0.5089	intronic	BNIP1
rs255303	rs255302	5	172587274	G	T	0.584697	5q35.1	0.508	intronic	BNIP1
rs255303	rs255300	5	172586338	G	A	0.584697	5q35.1	0.508	intronic	BNIP1
rs255303	rs255291	5	172580291	C	T	0.584697	5q35.1	0.508	intronic	BNIP1
rs255303	rs29796	5	172576236	G	A	0.584697	5q35.1	0.508	intronic	BNIP1
rs255303	rs2544580	5	172569015	A	T	0.564893	5q35.1	0.504	intergenic	CREBRF(dist=2724),BNIP1(dist=2430)
rs255303	rs3095847	5	172557985	C	T	0.564893	5q35.1	0.504	intronic	CREBRF
rs255303	rs251254	5	172479228	C	T	0.562492	5q35.1	0.7167	intergenic	ATP6V0E1(dist=17328),CREBRF(dist=4127)
rs255303	rs400858	5	172529008	C	T	0.560223	5q35.1	0.504	intronic	CREBRF
rs255303	rs623576	5	172527466	C	T	0.560223	5q35.1	0.504	intronic	CREBRF
rs255303	rs13153580	5	172512089	G	A	0.560223	5q35.1	0.504	intronic	CREBRF
rs255303	rs3095843	5	172501829	G	A	0.560223	5q35.1	0.504	intronic	CREBRF
rs255303	rs412673	5	172494872	G	A	0.560223	5q35.1	0.504	intronic	CREBRF
rs255303	rs435216	5	172492592	C	T	0.560223	5q35.1	0.504	intronic	CREBRF
rs255303	rs1091970	5	172544964	T	C	0.551535	5q35.1	0.7604	intronic	CREBRF
rs255303	rs448265	5	172525965	G	C	0.551535	5q35.1	0.7604	intronic	CREBRF
rs255303	rs5745178	5	172591477	G	T	0.525401	5q35.1	0.2366	downstream	BNIP1(dist=87)
rs255303	rs29782	5	172608204	T	C	0.512644	5q35.1	0.5159	intergenic	BNIP1(dist=16814),NKX2-5(dist=50903)
rs255303	rs34803014	5	172599878	A	C	0.503569	5q35.1	0.5139	intergenic	BNIP1(dist=8488),NKX2-5(dist=59229)
rs255303	rs255309	5	172605949	G	A	0.502311	5q35.1	0.5119	intergenic	BNIP1(dist=14559),NKX2-5(dist=53158)
rs72835984	rs72835985	6	643694	T	C	1	6p25.3	0.1312	intronic	EXOC2
rs72835984	rs72835984	6	642017	C	T	1	6p25.3	0.1312	intronic	EXOC2			Glaucoma (primary open-angle)
rs72835984	rs2073006	6	637465	C	T	1	6p25.3	0.1312	intronic	EXOC2			Glaucoma (primary open-angle),Glaucoma
rs72835984	rs55771940	6	626835	C	T	0.975751	6p25.3	0.1342	intronic	EXOC2
rs72835984	rs9504483	6	620222	C	T	0.951059	6p25.3	0.1292	intronic	EXOC2
rs72835984	rs17135357	6	602983	A	C	0.951059	6p25.3	0.1292	intronic	EXOC2
rs72835984	rs2294667	6	617523	A	T	0.943061	6p25.3	0.1302	intronic	EXOC2
rs72835984	rs57440245	6	616855	G	C	0.943061	6p25.3	0.1302	intronic	EXOC2
rs72835984	rs55698539	6	613930	C	T	0.943061	6p25.3	0.1302	intronic	EXOC2
rs72835984	rs998777	6	610431	T	C	0.943061	6p25.3	0.1302	intronic	EXOC2
rs72835984	rs72835956	6	597164	T	C	0.943061	6p25.3	0.1302	intronic	EXOC2			Intraocular pressure
rs72835984	rs4335022	6	596417	G	A	0.943061	6p25.3	0.1302	intronic	EXOC2
rs72835984	rs17135234	6	593109	A	C	0.943061	6p25.3	0.1302	intronic	EXOC2
rs72835984	rs57111852	6	606263	G	A	0.93575	6p25.3	0.1312	intronic	EXOC2
rs72835984	rs17135679	6	614787	T	C	0.928046	6p25.3	0.1322	intronic	EXOC2
rs72835984	rs3757122	6	611030	T	C	0.928046	6p25.3	0.1322	intronic	EXOC2
rs72835984	rs3823130	6	594012	C	T	0.920005	6p25.3	0.1312	intronic	EXOC2
rs72835984	rs2073008	6	638345	A	T	0.865484	6p25.3	0.1501	intronic	EXOC2
rs72835984	rs113985657	6	597203	C	T	0.864332	6p25.3	0.1412	intronic	EXOC2			Intraocular pressure,Glaucoma
rs72835984	rs2073007	6	638267	C	T	0.846719	6p25.3	0.1511	intronic	EXOC2
rs72835984	rs1122256	6	611969	A	C	0.77799	6p25.3	0.1581	intronic	EXOC2
rs72835984	rs3823127	6	593841	T	C	0.772444	6p25.3	0.159	intronic	EXOC2
rs72835984	rs1150856	6	619600	A	C	0.708501	6p25.3	0.168	intronic	EXOC2
rs72835984	rs1150855	6	619293	C	T	0.703706	6p25.3	0.169	intronic	EXOC2
rs72835984	rs72835979	6	634835	T	A	0.652113	6p25.3	0.1859	intronic	EXOC2
rs72835984	rs17135998	6	630587	A	G	0.627807	6p25.3	0.1918	intronic	EXOC2
rs72835984	rs1150859	6	623284	A	C	0.619377	6p25.3	0.1938	intronic	EXOC2
rs72835984	rs1747586	6	614375	T	G	0.608874	6p25.3	0.8131	intronic	EXOC2
rs72835984	rs1150858	6	622885	C	T	0.597532	6p25.3	0.2018	intronic	EXOC2
rs72835984	rs17756712	6	625071	A	G	0.586278	6p25.3	0.1938	intronic	EXOC2			Vertical cup-disc ratio
rs72835984	rs846158	6	636415	T	C	0.575296	6p25.3	0.7922	intronic	EXOC2
rs72835984	rs72835973	6	627262	A	G	0.573482	6p25.3	0.1899	intronic	EXOC2
rs72835984	rs9405881	6	645066	C	G	0.572077	6p25.3	0.7913	intronic	EXOC2
rs72835984	rs1618548	6	644991	C	G	0.572077	6p25.3	0.7913	intronic	EXOC2
rs72835984	rs9378447	6	644836	T	C	0.572077	6p25.3	0.7913	intronic	EXOC2
rs72835984	rs9328335	6	644651	A	T	0.572077	6p25.3	0.7913	intronic	EXOC2
rs72835984	rs9328334	6	644308	T	C	0.572077	6p25.3	0.7913	intronic	EXOC2
rs72835984	rs861667	6	643560	A	G	0.572077	6p25.3	0.7913	intronic	EXOC2
rs72835984	rs2143330	6	643315	G	C	0.572077	6p25.3	0.7913	intronic	EXOC2
rs72835984	rs2179512	6	643068	C	T	0.572077	6p25.3	0.7913	intronic	EXOC2
rs72835984	rs1737540	6	642994	G	C	0.572077	6p25.3	0.7913	intronic	EXOC2
rs72835984	rs9378993	6	642717	A	G	0.572077	6p25.3	0.7913	intronic	EXOC2
rs72835984	rs9378992	6	642667	A	C	0.572077	6p25.3	0.7913	intronic	EXOC2
rs72835984	rs9378990	6	642561	C	T	0.572077	6p25.3	0.7913	intronic	EXOC2
rs72835984	rs9378989	6	642395	G	A	0.572077	6p25.3	0.7913	intronic	EXOC2
rs72835984	rs9392723	6	642136	C	T	0.572077	6p25.3	0.7913	intronic	EXOC2
rs72835984	rs9392722	6	642132	G	C	0.572077	6p25.3	0.7913	intronic	EXOC2
rs72835984	rs9392721	6	642090	C	T	0.572077	6p25.3	0.7913	intronic	EXOC2
rs72835984	rs9392720	6	642025	C	T	0.572077	6p25.3	0.7913	intronic	EXOC2
rs72835984	rs9392719	6	642004	T	C	0.572077	6p25.3	0.7913	intronic	EXOC2
rs72835984	rs1193740	6	640602	T	C	0.572077	6p25.3	0.7913	intronic	EXOC2
rs72835984	rs1150886	6	639846	A	G	0.572077	6p25.3	0.7913	intronic	EXOC2
rs72835984	rs6905065	6	636988	C	G	0.572077	6p25.3	0.7913	intronic	EXOC2
rs72835984	rs1212742	6	636277	A	G	0.572077	6p25.3	0.7913	intronic	EXOC2
rs72835984	rs1213055	6	636041	A	G	0.572077	6p25.3	0.7913	intronic	EXOC2
rs72835984	rs1193742	6	635629	T	C	0.572077	6p25.3	0.7913	intronic	EXOC2
rs72835984	rs9378443	6	635402	G	T	0.572077	6p25.3	0.7913	intronic	EXOC2
rs72835984	rs9405871	6	635320	C	A	0.572077	6p25.3	0.7913	intronic	EXOC2
rs72835984	rs9392715	6	636180	C	T	0.571426	6p25.3	0.7922	intronic	EXOC2
rs72835984	rs9378444	6	636179	G	A	0.571426	6p25.3	0.7922	intronic	EXOC2
rs72835984	rs9392728	6	644199	G	A	0.569611	6p25.3	0.7893	intronic	EXOC2
rs72835984	rs1193741	6	637340	C	G	0.569611	6p25.3	0.7893	intronic	EXOC2
rs72835984	rs1737538	6	637267	G	A	0.569611	6p25.3	0.7893	intronic	EXOC2
rs72835984	rs2073005	6	637143	G	A	0.569611	6p25.3	0.7893	intronic	EXOC2
rs72835984	rs6930805	6	636814	G	A	0.569611	6p25.3	0.7893	intronic	EXOC2
rs72835984	rs9392725	6	642938	A	G	0.568882	6p25.3	0.7903	intronic	EXOC2
rs72835984	rs1737539	6	641162	C	A	0.568882	6p25.3	0.7903	intronic	EXOC2
rs72835984	rs1150863	6	632720	C	T	0.568882	6p25.3	0.7903	intronic	EXOC2
rs72835984	rs1150862	6	632608	C	T	0.568882	6p25.3	0.7903	intronic	EXOC2
rs72835984	rs1766844	6	601244	A	G	0.562564	6p25.3	0.8012	intronic	EXOC2
rs72835984	rs9378445	6	642289	T	C	0.561191	6p25.3	0.7922	intronic	EXOC2
rs72835984	rs4960092	6	597871	G	A	0.559189	6p25.3	0.8002	intronic	EXOC2
rs72835984	rs9328331	6	632061	G	C	0.542227	6p25.3	0.7823	intronic	EXOC2
rs72835984	rs75879596	6	615182	G	T	0.539167	6p25.3	0.1998	intronic	EXOC2
rs72835984	rs17135931	6	625188	C	A	0.533608	6p25.3	0.2048	intronic	EXOC2
rs2745572	rs2745572	6	1548369	A	G	1	6p25.3	0.3638	intergenic	FOXF2(dist=152537),FOXCUT(dist=57397)			Glaucoma (primary open-angle),Glaucoma,Intraocular pressure,Glaucoma (high intraocular pressure)
rs2745572	rs7739648	6	1540483	A	G	0.772804	6p25.3	0.6302	intergenic	FOXF2(dist=144651),FOXCUT(dist=65283)			Intraocular pressure
rs2745572	rs2816294	6	1538781	A	G	0.772804	6p25.3	0.6302	intergenic	FOXF2(dist=142949),FOXCUT(dist=66985)
rs2745572	rs2317961	6	1533116	A	G	0.743838	6p25.3	0.6372	intergenic	FOXF2(dist=137284),FOXCUT(dist=72650)			Glaucoma (high intraocular pressure)
rs2745572	rs2745576	6	1549446	A	G	0.553999	6p25.3	0.5258	intergenic	FOXF2(dist=153614),FOXCUT(dist=56320)
rs2745572	rs2745574	6	1549225	C	G	0.553999	6p25.3	0.5258	intergenic	FOXF2(dist=153393),FOXCUT(dist=56541)
rs2745572	rs2250686	6	1549144	A	G	0.553999	6p25.3	0.5258	intergenic	FOXF2(dist=153312),FOXCUT(dist=56622)
rs2745572	rs62390564	6	1570362	G	C	0.553798	6p25.3	0.3161	intergenic	FOXF2(dist=174530),FOXCUT(dist=35404)
rs2745572	rs2745571	6	1568870	G	A	0.553798	6p25.3	0.3161	intergenic	FOXF2(dist=173038),FOXCUT(dist=36896)
rs2745572	rs2745569	6	1547631	C	T	0.546085	6p25.3	0.5258	intergenic	FOXF2(dist=151799),FOXCUT(dist=58135)
rs2745572	rs7758049	6	1547591	C	T	0.546085	6p25.3	0.5258	intergenic	FOXF2(dist=151759),FOXCUT(dist=58175)
rs2745572	rs2816299	6	1548686	G	A	0.542319	6p25.3	0.5239	intergenic	FOXF2(dist=152854),FOXCUT(dist=57080)
rs2745572	rs2436581	6	1544549	T	G	0.533887	6p25.3	0.4742	intergenic	FOXF2(dist=148717),FOXCUT(dist=61217)
rs2745572	rs4587210	6	1543191	C	T	0.533397	6p25.3	0.4722	intergenic	FOXF2(dist=147359),FOXCUT(dist=62575)
rs2745572	rs2206603	6	1573756	G	A	0.516187	6p25.3	0.3072	intergenic	FOXF2(dist=177924),FOXCUT(dist=32010)
rs2745572	rs2338	6	1573613	G	A	0.513907	6p25.3	0.3062	intergenic	FOXF2(dist=177781),FOXCUT(dist=32153)			Response to platinum-based agents
rs9392348	rs9392348	6	1989604	G	A	1	6p25.3	0.2326	intronic	GMDS			Glaucoma (primary open-angle)
rs9392348	rs9378666	6	1992231	C	A	0.983914	6p25.3	0.2356	intronic	GMDS
rs9392348	rs62390706	6	1995606	C	T	0.95726	6p25.3	0.2366	intronic	GMDS
rs9392348	rs80172020	6	2016423	G	T	0.937972	6p25.3	0.2425	intronic	GMDS
rs9392348	rs77481139	6	1999109	G	T	0.929191	6p25.3	0.2465	intronic	GMDS
rs9392348	rs9378667	6	2005469	A	C	0.927078	6p25.3	0.2425	intronic	GMDS
rs9392348	rs9405539	6	2010587	A	G	0.918931	6p25.3	0.2465	intronic	GMDS
rs9392348	rs9391941	6	2007024	C	T	0.918931	6p25.3	0.2465	intronic	GMDS
rs9392348	rs9378668	6	2006693	T	C	0.918931	6p25.3	0.2465	intronic	GMDS
rs9392348	rs9392363	6	2076584	A	C	0.914121	6p25.3	0.2475	intronic	GMDS
rs9392348	rs55635233	6	2019481	A	G	0.913543	6p25.3	0.2455	intronic	GMDS
rs9392348	rs9391943	6	2077339	G	A	0.910056	6p25.3	0.2485	intronic	GMDS
rs9392348	rs111932117	6	2075935	G	A	0.910056	6p25.3	0.2485	intronic	GMDS
rs9392348	rs148061526	6	2050881	G	A	0.910056	6p25.3	0.2485	intronic	GMDS
rs9392348	rs9392352	6	2017629	G	A	0.909661	6p25.3	0.2376	intronic	GMDS
rs9392348	rs12661847	6	2003987	G	C	0.909342	6p25.3	0.2485	intronic	GMDS
rs9392348	rs9391944	6	2085954	G	A	0.904684	6p25.3	0.2475	intronic	GMDS
rs9392348	rs7768100	6	2084902	G	A	0.904684	6p25.3	0.2475	intronic	GMDS
rs9392348	rs7753375	6	2084080	T	C	0.904684	6p25.3	0.2475	intronic	GMDS
rs9392348	rs7745086	6	2080040	G	A	0.904684	6p25.3	0.2475	intronic	GMDS
rs9392348	rs9392354	6	2028237	A	G	0.901437	6p25.3	0.2505	intronic	GMDS
rs9392348	rs9378676	6	2064264	A	C	0.899955	6p25.3	0.2485	intronic	GMDS
rs9392348	rs11242735	6	2055677	G	C	0.892184	6p25.3	0.2525	intronic	GMDS			Heel bone mineral density
rs9392348	rs12530335	6	2048330	G	A	0.892184	6p25.3	0.2525	intronic	GMDS
rs9392348	rs11242734	6	2047897	C	A	0.892184	6p25.3	0.2525	intronic	GMDS
rs9392348	rs6920883	6	2045078	A	T	0.892184	6p25.3	0.2525	intronic	GMDS
rs9392348	rs6935760	6	2044713	G	T	0.892184	6p25.3	0.2525	intronic	GMDS
rs9392348	rs62390733	6	2042157	A	G	0.892184	6p25.3	0.2525	intronic	GMDS
rs9392348	rs9378672	6	2042092	A	T	0.892184	6p25.3	0.2525	intronic	GMDS
rs9392348	rs9378671	6	2041171	T	C	0.892184	6p25.3	0.2525	intronic	GMDS			Intraocular pressure
rs9392348	rs6921994	6	2107037	C	T	0.87932	6p25.3	0.2465	intronic	GMDS
rs9392348	rs11242730	6	2030663	G	T	0.878528	6p25.3	0.2555	intronic	GMDS
rs9392348	rs9378670	6	2031381	T	C	0.861828	6p25.3	0.2575	intronic	GMDS
rs9392348	rs6924265	6	2050302	T	C	0.853106	6p25.3	0.2594	intronic	GMDS
rs9392348	rs6935616	6	2044690	G	C	0.848786	6p25.3	0.2604	intronic	GMDS
rs9392348	rs7749136	6	2017278	C	A	0.844493	6p25.3	0.2614	intronic	GMDS
rs9392348	rs62390738	6	2070011	G	A	0.83819	6p25.3	0.2584	intronic	GMDS
rs9392348	rs9392361	6	2067144	G	A	0.83819	6p25.3	0.2584	intronic	GMDS
rs9392348	rs671240	6	2078191	T	C	0.797812	6p25.3	0.2714	intronic	GMDS
rs9392348	rs7759455	6	2032887	T	C	0.795326	6p25.3	0.2724	intronic	GMDS
rs9392348	rs9392356	6	2032259	C	T	0.795326	6p25.3	0.2724	intronic	GMDS
rs9392348	rs9405540	6	2025558	T	C	0.795326	6p25.3	0.2724	intronic	GMDS
rs9392348	rs9392353	6	2021708	G	A	0.795326	6p25.3	0.2724	intronic	GMDS
rs9392348	rs62390709	6	2019924	T	C	0.795326	6p25.3	0.2724	intronic	GMDS
rs9392348	rs4580917	6	2033840	A	G	0.791418	6p25.3	0.2734	intronic	GMDS
rs9392348	rs12164011	6	2028731	T	C	0.791418	6p25.3	0.2734	intronic	GMDS
rs9392348	rs9378319	6	2053677	T	C	0.791062	6p25.3	0.2227	intronic	GMDS			Intraocular pressure
rs9392348	rs9392358	6	2053310	A	G	0.791062	6p25.3	0.2227	intronic	GMDS
rs9392348	rs9405541	6	2052811	C	T	0.791062	6p25.3	0.2227	intronic	GMDS
rs9392348	rs56098578	6	2028436	T	G	0.789044	6p25.3	0.2744	intronic	GMDS
rs9392348	rs60898782	6	2098831	G	A	0.786272	6p25.3	0.2217	intronic	GMDS
rs9392348	rs9405546	6	2091876	C	T	0.786272	6p25.3	0.2217	intronic	GMDS
rs9392348	rs62392573	6	2091738	T	C	0.786272	6p25.3	0.2217	intronic	GMDS
rs9392348	rs17134651	6	2072578	T	C	0.786272	6p25.3	0.2217	intronic	GMDS
rs9392348	rs12055694	6	2072157	G	A	0.786272	6p25.3	0.2217	intronic	GMDS
rs9392348	rs9405542	6	2062700	C	T	0.786272	6p25.3	0.2217	intronic	GMDS
rs9392348	rs9378684	6	2110941	C	T	0.775812	6p25.3	0.2197	intronic	GMDS
rs9392348	rs9392368	6	2105403	G	A	0.775812	6p25.3	0.2197	intronic	GMDS
rs9392348	rs9392365	6	2091975	A	T	0.740686	6p25.3	0.2117	intronic	GMDS
rs9392348	rs6923662	6	2065303	G	C	0.72884	6p25.3	0.2296	intronic	GMDS
rs9392348	rs200531222	6	2068270	A	G	0.681201	6p25.3	0.2237	intronic	GMDS
rs9392348	rs9405157	6	1988924	T	C	0.648252	6p25.3	0.2237	intronic	GMDS			Intraocular pressure
rs9392348	rs3800155	6	2119331	A	G	0.607407	6p25.3	0.2207	intronic	GMDS
rs9392348	rs3800154	6	2119329	C	A	0.607407	6p25.3	0.2207	intronic	GMDS
rs9392348	rs72830173	6	2174357	A	G	0.571778	6p25.3	0.2217	intronic	GMDS
rs9392348	rs79746497	6	2174157	A	G	0.571778	6p25.3	0.2217	intronic	GMDS
rs9392348	rs11242740	6	2129779	G	C	0.571184	6p25.3	0.2247	intronic	GMDS
rs9392348	rs17134732	6	2161192	C	A	0.569359	6p25.3	0.2227	intronic	GMDS
rs9392348	rs11965306	6	2148946	G	A	0.569359	6p25.3	0.2227	intronic	GMDS
rs9392348	rs3778557	6	2144128	C	T	0.569359	6p25.3	0.2227	intronic	GMDS
rs9392348	rs9378685	6	2146720	G	C	0.567028	6p25.3	0.2237	intronic	GMDS
rs9392348	rs9392371	6	2190846	C	T	0.560805	6p25.3	0.2266	intronic	GMDS
rs9392348	rs12528102	6	2199634	T	C	0.544615	6p25.3	0.2187	intronic	GMDS
rs9392348	rs3800178	6	2196234	T	C	0.544615	6p25.3	0.2187	intronic	GMDS
rs9392348	rs34874947	6	2201654	A	T	0.507041	6p25.3	0.2107	intronic	GMDS
rs9392348	rs11970276	6	2139450	A	G	0.50342	6p25.3	0.2078	intronic	GMDS
rs17752199	rs17752199	6	51406848	A	G	1	6p12.3	0.1163	intergenic	TFAP2B(dist=591522),PKHD1(dist=73297)			Glaucoma (primary open-angle),Intraocular pressure,Glaucoma
rs17752199	rs72904286	6	51414922	C	T	0.971401	6p12.3	0.1173	intergenic	TFAP2B(dist=599596),PKHD1(dist=65223)			Intraocular pressure
rs17752199	rs2495850	6	51443412	T	C	0.896787	6p12.3	0.1193	intergenic	TFAP2B(dist=628086),PKHD1(dist=36733)
rs17752199	rs2439035	6	51438609	C	T	0.896787	6p12.3	0.1193	intergenic	TFAP2B(dist=623283),PKHD1(dist=41536)
rs17752199	rs2491422	6	51433599	C	T	0.896787	6p12.3	0.1193	intergenic	TFAP2B(dist=618273),PKHD1(dist=46546)
rs17752199	rs2771011	6	51477823	A	T	0.887315	6p12.3	0.8817	intergenic	TFAP2B(dist=662497),PKHD1(dist=2322)
rs17752199	rs2579998	6	51477322	C	T	0.887315	6p12.3	0.8817	intergenic	TFAP2B(dist=661996),PKHD1(dist=2823)
rs17752199	rs2579995	6	51471479	C	T	0.887315	6p12.3	0.8817	intergenic	TFAP2B(dist=656153),PKHD1(dist=8666)
rs17752199	rs1111790	6	51470170	C	T	0.887315	6p12.3	0.8817	intergenic	TFAP2B(dist=654844),PKHD1(dist=9975)
rs17752199	rs2579989	6	51460154	T	G	0.887315	6p12.3	0.8817	intergenic	TFAP2B(dist=644828),PKHD1(dist=19991)			Intraocular pressure
rs17752199	rs2149576	6	51459777	A	G	0.887315	6p12.3	0.8817	intergenic	TFAP2B(dist=644451),PKHD1(dist=20368)
rs17752199	rs55850640	6	51448993	A	G	0.887315	6p12.3	0.1183	intergenic	TFAP2B(dist=633667),PKHD1(dist=31152)
rs17752199	rs2253597	6	51447345	A	G	0.887315	6p12.3	0.1183	intergenic	TFAP2B(dist=632019),PKHD1(dist=32800)
rs17752199	rs2495855	6	51447183	T	G	0.887315	6p12.3	0.1183	intergenic	TFAP2B(dist=631857),PKHD1(dist=32962)
rs17752199	rs2439042	6	51446615	T	G	0.887315	6p12.3	0.1183	intergenic	TFAP2B(dist=631289),PKHD1(dist=33530)
rs17752199	rs2439041	6	51445841	T	C	0.887315	6p12.3	0.1183	intergenic	TFAP2B(dist=630515),PKHD1(dist=34304)
rs17752199	rs1571443	6	51445122	G	A	0.887315	6p12.3	0.1183	intergenic	TFAP2B(dist=629796),PKHD1(dist=35023)
rs17752199	rs2784241	6	51461621	C	T	0.877891	6p12.3	0.8827	intergenic	TFAP2B(dist=646295),PKHD1(dist=18524)
rs17752199	rs6458774	6	51466152	C	A	0.744617	6p12.3	0.8648	intergenic	TFAP2B(dist=650826),PKHD1(dist=13993)
rs17752199	rs1414504	6	51481315	T	C	0.691616	6p12.3	0.8559	UTR3	PKHD1(NM_138694:c.*2564A>G)
rs17752199	rs72906120	6	51433133	G	T	0.624407	6p12.3	0.0805	intergenic	TFAP2B(dist=617807),PKHD1(dist=47012)
rs17752199	rs72907871	6	51440623	G	C	0.614803	6p12.3	0.0815	intergenic	TFAP2B(dist=625297),PKHD1(dist=39522)
rs17752199	rs2784230	6	51507030	C	G	0.573369	6p12.3	0.9215	intronic	PKHD1
rs17752199	rs2661498	6	51537822	C	T	0.564199	6p12.3	0.9205	intronic	PKHD1
rs17752199	rs2784234	6	51516267	T	C	0.564199	6p12.3	0.9205	intronic	PKHD1
rs17752199	rs2784233	6	51513501	G	A	0.564199	6p12.3	0.9205	intronic	PKHD1
rs17752199	rs2784213	6	51497085	T	C	0.564199	6p12.3	0.9205	intronic	PKHD1
rs17752199	rs72902201	6	51393932	A	G	0.525731	6p12.3	0.0875	intergenic	TFAP2B(dist=578606),PKHD1(dist=86213)
rs17752199	rs72902196	6	51392718	C	G	0.525731	6p12.3	0.0875	intergenic	TFAP2B(dist=577392),PKHD1(dist=87427)
rs17752199	rs72902176	6	51386662	G	T	0.525731	6p12.3	0.0875	intergenic	TFAP2B(dist=571336),PKHD1(dist=93483)
rs17752199	rs72902167	6	51382740	A	G	0.525731	6p12.3	0.0875	intergenic	TFAP2B(dist=567414),PKHD1(dist=97405)
rs17752199	rs10498788	6	51382397	T	C	0.525731	6p12.3	0.0875	intergenic	TFAP2B(dist=567071),PKHD1(dist=97748)
rs17752199	rs6938295	6	51372665	T	G	0.521805	6p12.3	0.9115	intergenic	TFAP2B(dist=557339),PKHD1(dist=107480)
rs17752199	rs72902156	6	51371445	T	A	0.521805	6p12.3	0.0885	intergenic	TFAP2B(dist=556119),PKHD1(dist=108700)
rs17752199	rs55647728	6	51367497	T	C	0.521805	6p12.3	0.0885	intergenic	TFAP2B(dist=552171),PKHD1(dist=112648)
rs17752199	rs4113585	6	51364171	T	C	0.521805	6p12.3	0.0885	intergenic	TFAP2B(dist=548845),PKHD1(dist=115974)
rs17752199	rs72902139	6	51363540	C	T	0.521805	6p12.3	0.0885	intergenic	TFAP2B(dist=548214),PKHD1(dist=116605)
rs17752199	rs72902197	6	51393065	T	A	0.518003	6p12.3	0.0865	intergenic	TFAP2B(dist=577739),PKHD1(dist=87080)
rs17752199	rs609685	6	51561530	C	T	0.513184	6p12.3	0.0736	intronic	PKHD1
rs17752199	rs72899361	6	51559044	T	C	0.513184	6p12.3	0.0736	intronic	PKHD1
rs17752199	rs72899351	6	51557767	C	T	0.513184	6p12.3	0.0736	intronic	PKHD1
rs17752199	rs72892145	6	51549650	T	C	0.513184	6p12.3	0.0736	intronic	PKHD1
rs17752199	rs6902943	6	51370401	C	A	0.506485	6p12.3	0.9135	intergenic	TFAP2B(dist=555075),PKHD1(dist=109744)
rs17752199	rs6902578	6	51370293	A	C	0.506485	6p12.3	0.9135	intergenic	TFAP2B(dist=554967),PKHD1(dist=109852)
rs17752199	rs72902158	6	51373730	A	G	0.506042	6p12.3	0.0845	intergenic	TFAP2B(dist=558404),PKHD1(dist=106415)
rs3757155	rs3757155	6	136458593	C	T	1	6q23.3	0.3469	intronic	PDE7B			Glaucoma (primary open-angle)
rs3757155	rs3799386	6	136450147	C	T	0.959112	6q23.3	0.339	intronic	PDE7B
rs3757155	rs2209331	6	136442606	G	A	0.954575	6q23.3	0.3459	intronic	PDE7B
rs3757155	rs3778284	6	136458164	C	T	0.943998	6q23.3	0.3588	intronic	PDE7B
rs3757155	rs9494453	6	136461860	T	G	0.937503	6q23.3	0.3628	intronic	PDE7B
rs3757155	rs2170231	6	136467134	C	T	0.933712	6q23.3	0.3638	intronic	PDE7B
rs3757155	rs1038213	6	136453874	T	A	0.926562	6q23.3	0.3509	intronic	PDE7B
rs3757155	rs9389372	6	136461727	C	T	0.925079	6q23.3	0.3618	intronic	PDE7B
rs3757155	rs9766499	6	136460617	A	G	0.92202	6q23.3	0.3648	intronic	PDE7B
rs3757155	rs2046092	6	136459238	A	G	0.914953	6q23.3	0.3668	intronic	PDE7B
rs3757155	rs2046091	6	136459249	A	G	0.911693	6q23.3	0.3678	intronic	PDE7B
rs3757155	rs7748159	6	136464535	T	G	0.911248	6q23.3	0.3678	intronic	PDE7B
rs3757155	rs4612174	6	136462744	T	G	0.908887	6q23.3	0.3618	intronic	PDE7B
rs3757155	rs12662330	6	136466619	A	C	0.908012	6q23.3	0.3688	intronic	PDE7B
rs3757155	rs4896198	6	136465433	T	C	0.908012	6q23.3	0.3688	intronic	PDE7B
rs3757155	rs4329135	6	136462546	A	G	0.905243	6q23.3	0.3608	intronic	PDE7B
rs3757155	rs9767512	6	136460865	C	T	0.904833	6q23.3	0.3698	intronic	PDE7B
rs3757155	rs9402792	6	136462050	C	G	0.902065	6q23.3	0.3579	intronic	PDE7B
rs3757155	rs9389371	6	136461716	G	A	0.896762	6q23.3	0.3588	intronic	PDE7B
rs3757155	rs7770469	6	136464760	G	A	0.892737	6q23.3	0.3618	intronic	PDE7B
rs3757155	rs11154854	6	136466391	C	T	0.890193	6q23.3	0.3648	intronic	PDE7B
rs3757155	rs4295500	6	136466328	T	C	0.88697	6q23.3	0.3658	intronic	PDE7B
rs3757155	rs1600619	6	136466175	T	A	0.88697	6q23.3	0.3658	intronic	PDE7B
rs3757155	rs1600620	6	136466041	A	T	0.88697	6q23.3	0.3658	intronic	PDE7B
rs3757155	rs4896199	6	136465572	A	C	0.88697	6q23.3	0.3658	intronic	PDE7B			Intraocular pressure
rs3757155	rs9389374	6	136462078	G	A	0.885462	6q23.3	0.3559	intronic	PDE7B
rs3757155	rs9494457	6	136474794	T	A	0.88229	6q23.3	0.3668	intronic	PDE7B			Glaucoma (primary open-angle),Intraocular pressure,Glaucoma
rs3757155	rs9389373	6	136462041	G	A	0.881599	6q23.3	0.3549	intronic	PDE7B
rs3757155	rs3757154	6	136435194	C	G	0.859281	6q23.3	0.3648	intronic	PDE7B
rs3757155	rs4895463	6	136478697	C	A	0.847572	6q23.3	0.3797	intronic	PDE7B
rs3757155	rs4896204	6	136478548	T	C	0.847572	6q23.3	0.3797	intronic	PDE7B
rs3757155	rs4896203	6	136478444	T	C	0.840694	6q23.3	0.3817	intronic	PDE7B
rs3757155	rs9389370	6	136431265	C	G	0.834618	6q23.3	0.3569	intronic	PDE7B
rs3757155	rs4896201	6	136472439	G	A	0.811565	6q23.3	0.3966	intronic	PDE7B
rs3757155	rs1471545	6	136471707	T	C	0.811565	6q23.3	0.3966	intronic	PDE7B
rs3757155	rs4896200	6	136471589	T	C	0.80928	6q23.3	0.3976	intronic	PDE7B
rs3757155	rs1471546	6	136471800	T	C	0.80612	6q23.3	0.3986	intronic	PDE7B
rs3757155	rs4896202	6	136472496	T	G	0.805224	6q23.3	0.3986	intronic	PDE7B
rs3757155	rs9494456	6	136473333	A	G	0.789611	6q23.3	0.4036	intronic	PDE7B
rs3757155	rs7765567	6	136396874	A	G	0.77796	6q23.3	0.3946	intronic	PDE7B
rs3757155	rs1351405	6	136416473	T	G	0.771838	6q23.3	0.3539	intronic	PDE7B
rs3757155	rs1013020	6	136394895	C	T	0.768905	6q23.3	0.3877	intronic	PDE7B
rs3757155	rs1013021	6	136394865	C	G	0.768266	6q23.3	0.3857	intronic	PDE7B
rs3757155	rs1013022	6	136394722	T	G	0.765627	6q23.3	0.3887	intronic	PDE7B
rs3757155	rs6920693	6	136376393	T	C	0.763736	6q23.3	0.3926	intronic	PDE7B
rs3757155	rs9376175	6	136379170	C	T	0.761934	6q23.3	0.3787	intronic	PDE7B
rs3757155	rs9389369	6	136395708	T	C	0.761036	6q23.3	0.3907	intronic	PDE7B
rs3757155	rs11758310	6	136389607	C	G	0.75907	6q23.3	0.3787	intronic	PDE7B
rs3757155	rs6570062	6	136388422	G	T	0.758655	6q23.3	0.3767	intronic	PDE7B
rs3757155	rs6932515	6	136387286	C	T	0.758299	6q23.3	0.3748	intronic	PDE7B
rs3757155	rs9376174	6	136377027	C	G	0.756205	6q23.3	0.3807	intronic	PDE7B
rs3757155	rs975676	6	136393753	T	A	0.754493	6q23.3	0.3877	intronic	PDE7B
rs3757155	rs1038214	6	136479194	A	G	0.753115	6q23.3	0.4105	intronic	PDE7B
rs3757155	rs975675	6	136393805	A	G	0.752889	6q23.3	0.3907	intronic	PDE7B
rs3757155	rs1871694	6	136385498	T	A	0.752574	6q23.3	0.3877	intronic	PDE7B
rs3757155	rs899894	6	136392020	T	C	0.751614	6q23.3	0.3867	intronic	PDE7B
rs3757155	rs6928089	6	136381163	G	C	0.749045	6q23.3	0.3847	intronic	PDE7B
rs3757155	rs2061974	6	136382975	C	G	0.747338	6q23.3	0.3877	intronic	PDE7B
rs3757155	rs6939892	6	136375751	C	G	0.651778	6q23.3	0.4304	intronic	PDE7B
rs3757155	rs6921041	6	136370658	T	G	0.641368	6q23.3	0.4404	intronic	PDE7B
rs3757155	rs4569983	6	136374985	C	T	0.639808	6q23.3	0.4374	intronic	PDE7B
rs3757155	rs4629701	6	136374984	A	G	0.639808	6q23.3	0.4374	intronic	PDE7B
rs3757155	rs9494447	6	136372622	T	C	0.638799	6q23.3	0.4433	intronic	PDE7B
rs3757155	rs9389368	6	136373265	A	C	0.63483	6q23.3	0.4423	intronic	PDE7B
rs4709212	rs4709212	6	158976277	C	A	1	6q25.3	0.2813	intronic	TMEM181			Glaucoma (primary open-angle)
rs4709212	rs9364973	6	158975716	C	T	1	6q25.3	0.2813	intronic	TMEM181			Intraocular pressure
rs4709212	rs4709210	6	158971956	T	A	0.995056	6q25.3	0.2823	intronic	TMEM181
rs4709212	rs10447366	6	158969177	A	G	0.897715	6q25.3	0.2863	intronic	TMEM181
rs4709212	rs7743225	6	158979993	C	T	0.633518	6q25.3	0.2575	intronic	TMEM181
rs4709212	rs4709214	6	158986471	G	A	0.594586	6q25.3	0.2535	intronic	TMEM181
rs4709212	rs753880	6	158983510	T	C	0.586706	6q25.3	0.2614	intronic	TMEM181
rs4709212	rs2362574	6	158983348	G	C	0.573961	6q25.3	0.2644	intronic	TMEM181
rs4709212	rs9364975	6	158991390	G	A	0.515496	6q25.3	0.2744	intronic	TMEM181
rs4709212	rs2083587	6	158967384	G	A	0.503361	6q25.3	0.3111	intronic	TMEM181
rs4709212	rs2033971	6	158966366	C	A	0.503361	6q25.3	0.3111	intronic	TMEM181
rs4709212	rs2033968	6	158966179	A	C	0.503361	6q25.3	0.3111	intronic	TMEM181
rs4709212	rs4709207	6	158965946	G	A	0.503361	6q25.3	0.3111	intronic	TMEM181
rs4709212	rs4709206	6	158965902	T	C	0.503361	6q25.3	0.3111	intronic	TMEM181
rs3012455	rs3012455	6	170448016	A	G	1	6q27	0.9076	intergenic	LINC00574(dist=245047),LOC102724511(dist=27850)			Glaucoma (primary open-angle)
rs3012455	rs2935065	6	170449482	A	G	0.963521	6q27	0.9046	intergenic	LINC00574(dist=246513),LOC102724511(dist=26384)
rs3012455	rs3013260	6	170446778	T	A	0.951791	6q27	0.9036	intergenic	LINC00574(dist=243809),LOC102724511(dist=29088)
rs3012455	rs3012414	6	170488788	A	G	0.94925	6q27	0.9076	intergenic	LOC102724511(dist=10537),LOC154449(dist=74634)
rs3012455	rs3012401	6	170475495	A	G	0.938086	6q27	0.9066	upstream	LOC102724511(dist=371)
rs3012455	rs3012389	6	170471703	A	T	0.938086	6q27	0.9066	intergenic	LINC00574(dist=268734),LOC102724511(dist=4163)
rs3012455	rs3012380	6	170466858	G	A	0.938086	6q27	0.9066	intergenic	LINC00574(dist=263889),LOC102724511(dist=9008)
rs3012455	rs2935103	6	170493149	A	G	0.913759	6q27	0.9066	intergenic	LOC102724511(dist=14898),LOC154449(dist=70273)
rs3012455	rs11752614	6	170492386	A	G	0.913759	6q27	0.0934	intergenic	LOC102724511(dist=14135),LOC154449(dist=71036)
rs3012455	rs11751624	6	170492208	C	T	0.913759	6q27	0.0934	intergenic	LOC102724511(dist=13957),LOC154449(dist=71214)
rs3012455	rs2935104	6	170491076	A	G	0.913759	6q27	0.9066	intergenic	LOC102724511(dist=12825),LOC154449(dist=72346)
rs3012455	rs2935054	6	170475812	T	C	0.912898	6q27	0.9085	upstream	LOC102724511(dist=54)
rs3012455	rs76761596	6	170484003	C	G	0.909985	6q27	0.9036	intergenic	LOC102724511(dist=5752),LOC154449(dist=79419)
rs3012455	rs78367351	6	170484000	T	C	0.909985	6q27	0.9036	intergenic	LOC102724511(dist=5749),LOC154449(dist=79422)
rs3012455	rs11756536	6	170497819	T	C	0.902293	6q27	0.9056	intergenic	LOC102724511(dist=19568),LOC154449(dist=65603)
rs3012455	rs3012417	6	170491772	C	T	0.880043	6q27	0.0964	intergenic	LOC102724511(dist=13521),LOC154449(dist=71650)
rs3012455	rs73039099	6	170486100	T	C	0.833343	6q27	0.9016	intergenic	LOC102724511(dist=7849),LOC154449(dist=77322)
rs3012455	rs111789934	6	170484514	T	C	0.822169	6q27	0.8857	intergenic	LOC102724511(dist=6263),LOC154449(dist=78908)
rs3012455	rs3012383	6	170468242	A	C	0.727308	6q27	0.8857	intergenic	LINC00574(dist=265273),LOC102724511(dist=7624)
rs3012455	rs1390312	6	170467451	G	A	0.727308	6q27	0.8857	intergenic	LINC00574(dist=264482),LOC102724511(dist=8415)
rs3012455	rs2935099	6	170466469	T	G	0.727308	6q27	0.8857	intergenic	LINC00574(dist=263500),LOC102724511(dist=9397)
rs3012455	rs3012379	6	170466312	T	C	0.727308	6q27	0.8857	intergenic	LINC00574(dist=263343),LOC102724511(dist=9554)
rs3012455	rs2935100	6	170466300	A	G	0.727308	6q27	0.8857	intergenic	LINC00574(dist=263331),LOC102724511(dist=9566)
rs3012455	rs3013282	6	170466122	G	C	0.727308	6q27	0.8857	intergenic	LINC00574(dist=263153),LOC102724511(dist=9744)
rs3012455	rs2935101	6	170465581	A	G	0.727308	6q27	0.8857	intergenic	LINC00574(dist=262612),LOC102724511(dist=10285)
rs3012455	rs2935087	6	170464780	G	C	0.727308	6q27	0.8857	intergenic	LINC00574(dist=261811),LOC102724511(dist=11086)
rs3012455	rs3012376	6	170464410	A	G	0.727308	6q27	0.8857	intergenic	LINC00574(dist=261441),LOC102724511(dist=11456)
rs3012455	rs3013273	6	170464126	C	T	0.727308	6q27	0.8857	intergenic	LINC00574(dist=261157),LOC102724511(dist=11740)
rs3012455	rs3012374	6	170464015	A	G	0.727308	6q27	0.8857	intergenic	LINC00574(dist=261046),LOC102724511(dist=11851)
rs3012455	rs3013272	6	170463973	G	T	0.727308	6q27	0.8857	intergenic	LINC00574(dist=261004),LOC102724511(dist=11893)
rs3012455	rs2935084	6	170463840	C	T	0.727308	6q27	0.8857	intergenic	LINC00574(dist=260871),LOC102724511(dist=12026)
rs3012455	rs3104183	6	170463374	C	T	0.727308	6q27	0.8857	intergenic	LINC00574(dist=260405),LOC102724511(dist=12492)
rs3012455	rs3104182	6	170463338	G	A	0.727308	6q27	0.8857	intergenic	LINC00574(dist=260369),LOC102724511(dist=12528)
rs3012455	rs6906295	6	170500895	G	T	0.726875	6q27	0.8907	intergenic	LOC102724511(dist=22644),LOC154449(dist=62527)
rs3012455	rs6936368	6	170500517	T	C	0.726875	6q27	0.8907	intergenic	LOC102724511(dist=22266),LOC154449(dist=62905)
rs3012455	rs9460075	6	170500032	G	C	0.722331	6q27	0.8907	intergenic	LOC102724511(dist=21781),LOC154449(dist=63390)
rs3012455	rs3013275	6	170464513	A	G	0.719771	6q27	0.8847	intergenic	LINC00574(dist=261544),LOC102724511(dist=11353)
rs3012455	rs2935085	6	170464498	G	C	0.719771	6q27	0.8847	intergenic	LINC00574(dist=261529),LOC102724511(dist=11368)
rs3012455	rs7743286	6	170509564	T	G	0.707273	6q27	0.8907	intergenic	LOC102724511(dist=31313),LOC154449(dist=53858)
rs3012455	rs59020521	6	170461771	T	G	0.70505	6q27	0.1173	intergenic	LINC00574(dist=258802),LOC102724511(dist=14095)			Intraocular pressure
rs3012455	rs2935071	6	170461145	A	G	0.70505	6q27	0.8827	intergenic	LINC00574(dist=258176),LOC102724511(dist=14721)
rs3012455	rs2935072	6	170460912	C	T	0.70505	6q27	0.1173	intergenic	LINC00574(dist=257943),LOC102724511(dist=14954)
rs3012455	rs2935074	6	170460266	T	C	0.70505	6q27	0.8827	intergenic	LINC00574(dist=257297),LOC102724511(dist=15600)
rs3012455	rs3013268	6	170455906	T	C	0.70505	6q27	0.8827	intergenic	LINC00574(dist=252937),LOC102724511(dist=19960)
rs3012455	rs2935057	6	170454915	A	G	0.70505	6q27	0.8827	intergenic	LINC00574(dist=251946),LOC102724511(dist=20951)			Glaucoma
rs3012455	rs62422620	6	170454680	T	C	0.70505	6q27	0.8827	intergenic	LINC00574(dist=251711),LOC102724511(dist=21186)
rs3012455	rs4407701	6	170458584	T	C	0.697861	6q27	0.8817	intergenic	LINC00574(dist=255615),LOC102724511(dist=17282)
rs3012455	rs4710768	6	170514985	T	C	0.692034	6q27	0.8887	intergenic	LOC102724511(dist=36734),LOC154449(dist=48437)
rs3012455	rs6918463	6	170464653	C	A	0.63828	6q27	0.8748	intergenic	LINC00574(dist=261684),LOC102724511(dist=11213)
rs3012455	rs6932403	6	170464655	T	C	0.631669	6q27	0.8718	intergenic	LINC00574(dist=261686),LOC102724511(dist=11211)
rs2526101	rs2526101	7	11677452	A	G	1	7p21.3	0.4175	intronic	THSD7A			Glaucoma (primary open-angle)
rs2526101	rs12699251	7	11679113	A	G	0.868385	7p21.3	0.4046	intronic	THSD7A			Glaucoma
rs2526101	rs2526099	7	11677840	A	G	0.84904	7p21.3	0.4304	intronic	THSD7A
rs2526101	rs1725451	7	11682710	A	C	0.690505	7p21.3	0.3907	intronic	THSD7A
rs2526101	rs1725452	7	11682722	T	C	0.686598	7p21.3	0.3917	intronic	THSD7A
rs2526101	rs1358170	7	11681964	T	G	0.686365	7p21.3	0.3936	intronic	THSD7A
rs2526101	rs36039219	7	11704538	G	A	0.563172	7p21.3	0.2982	intronic	THSD7A
rs327636	rs327636	7	80848822	A	G	1	7q21.11	0.4314	intergenic	SEMA3C(dist=297127),LOC105369146(dist=296241)			Glaucoma (primary open-angle)
rs327636	rs6467637	7	80847535	C	G	1	7q21.11	0.4314	intergenic	SEMA3C(dist=295840),LOC105369146(dist=297528)
rs327636	rs10808283	7	80846374	T	A	1	7q21.11	0.4314	intergenic	SEMA3C(dist=294679),LOC105369146(dist=298689)
rs327636	rs327723	7	80841340	T	C	0.996174	7q21.11	0.4324	intergenic	SEMA3C(dist=289645),LOC105369146(dist=303723)
rs327636	rs327737	7	80858234	T	C	0.996155	7q21.11	0.4304	intergenic	SEMA3C(dist=306539),LOC105369146(dist=286829)
rs327636	rs186609	7	80857451	T	C	0.996155	7q21.11	0.4304	intergenic	SEMA3C(dist=305756),LOC105369146(dist=287612)
rs327636	rs327649	7	80857196	T	C	0.996155	7q21.11	0.4304	intergenic	SEMA3C(dist=305501),LOC105369146(dist=287867)
rs327636	rs327647	7	80855137	C	T	0.996155	7q21.11	0.4304	intergenic	SEMA3C(dist=303442),LOC105369146(dist=289926)
rs327636	rs327640	7	80850824	T	G	0.996155	7q21.11	0.4304	intergenic	SEMA3C(dist=299129),LOC105369146(dist=294239)
rs327636	rs551351	7	80850147	G	A	0.996155	7q21.11	0.4304	intergenic	SEMA3C(dist=298452),LOC105369146(dist=294916)
rs327636	rs327736	7	80858095	C	T	0.992309	7q21.11	0.4314	intergenic	SEMA3C(dist=306400),LOC105369146(dist=286968)
rs327636	rs327734	7	80857943	T	C	0.992309	7q21.11	0.4314	intergenic	SEMA3C(dist=306248),LOC105369146(dist=287120)
rs327636	rs327733	7	80857903	A	T	0.992309	7q21.11	0.4314	intergenic	SEMA3C(dist=306208),LOC105369146(dist=287160)
rs327636	rs179173	7	80857421	C	T	0.992309	7q21.11	0.4314	intergenic	SEMA3C(dist=305726),LOC105369146(dist=287642)
rs327636	rs327739	7	80858779	A	T	0.992294	7q21.11	0.4314	intergenic	SEMA3C(dist=307084),LOC105369146(dist=286284)
rs327636	rs327738	7	80858656	A	G	0.992294	7q21.11	0.4314	intergenic	SEMA3C(dist=306961),LOC105369146(dist=286407)
rs327636	rs327644	7	80852642	T	G	0.992294	7q21.11	0.4314	intergenic	SEMA3C(dist=300947),LOC105369146(dist=292421)
rs327636	rs1509917	7	80840436	A	T	0.988678	7q21.11	0.4344	intergenic	SEMA3C(dist=288741),LOC105369146(dist=304627)
rs327636	rs327720	7	80839957	C	A	0.988678	7q21.11	0.4344	intergenic	SEMA3C(dist=288262),LOC105369146(dist=305106)
rs327636	rs327718	7	80839653	G	A	0.988678	7q21.11	0.4344	intergenic	SEMA3C(dist=287958),LOC105369146(dist=305410)
rs327636	rs2886896	7	80849101	A	G	0.988515	7q21.11	0.4284	intergenic	SEMA3C(dist=297406),LOC105369146(dist=295962)
rs327636	rs327719	7	80839869	G	A	0.984892	7q21.11	0.4354	intergenic	SEMA3C(dist=288174),LOC105369146(dist=305194)
rs327636	rs1509922	7	80858944	G	A	0.984626	7q21.11	0.4294	intergenic	SEMA3C(dist=307249),LOC105369146(dist=286119)			Intraocular pressure
rs327636	rs327735	7	80858023	T	C	0.981086	7q21.11	0.4344	intergenic	SEMA3C(dist=306328),LOC105369146(dist=287040)
rs327636	rs7788304	7	80858011	T	C	0.973423	7q21.11	0.4324	intergenic	SEMA3C(dist=306316),LOC105369146(dist=287052)
rs327636	rs327712	7	80836057	C	G	0.955748	7q21.11	0.4414	intergenic	SEMA3C(dist=284362),LOC105369146(dist=309006)			Intraocular pressure
rs327636	rs7807571	7	80859497	C	T	0.9539	7q21.11	0.4314	intergenic	SEMA3C(dist=307802),LOC105369146(dist=285566)
rs327636	rs327742	7	80859768	G	A	0.943716	7q21.11	0.4205	intergenic	SEMA3C(dist=308073),LOC105369146(dist=285295)
rs327636	rs327747	7	80864520	T	A	0.899634	7q21.11	0.5517	intergenic	SEMA3C(dist=312825),LOC105369146(dist=280543)
rs327636	rs327745	7	80862994	A	G	0.896073	7q21.11	0.4493	intergenic	SEMA3C(dist=311299),LOC105369146(dist=282069)
rs327636	rs7798237	7	80859899	T	G	0.895241	7q21.11	0.4473	intergenic	SEMA3C(dist=308204),LOC105369146(dist=285164)
rs327636	rs327744	7	80862417	C	T	0.893162	7q21.11	0.4503	intergenic	SEMA3C(dist=310722),LOC105369146(dist=282646)
rs327636	rs2136610	7	80862754	C	G	0.891705	7q21.11	0.4463	intergenic	SEMA3C(dist=311059),LOC105369146(dist=282309)
rs327636	rs2367229	7	80862396	C	T	0.891705	7q21.11	0.4463	intergenic	SEMA3C(dist=310701),LOC105369146(dist=282667)
rs327636	rs2079435	7	80862062	C	T	0.891705	7q21.11	0.4463	intergenic	SEMA3C(dist=310367),LOC105369146(dist=283001)
rs327636	rs2158376	7	80866153	T	G	0.574376	7q21.11	0.5417	intergenic	SEMA3C(dist=314458),LOC105369146(dist=278910)
rs327636	rs2079434	7	80852519	A	C	0.562921	7q21.11	0.3131	intergenic	SEMA3C(dist=300824),LOC105369146(dist=292544)
rs327636	rs6948442	7	80839496	T	A	0.561358	7q21.11	0.3121	intergenic	SEMA3C(dist=287801),LOC105369146(dist=305567)
rs327636	rs1912367	7	80856984	C	T	0.56112	7q21.11	0.3091	intergenic	SEMA3C(dist=305289),LOC105369146(dist=288079)
rs327636	rs1912368	7	80856921	T	C	0.56112	7q21.11	0.3091	intergenic	SEMA3C(dist=305226),LOC105369146(dist=288142)
rs327636	rs1605920	7	80850786	T	G	0.56112	7q21.11	0.3091	intergenic	SEMA3C(dist=299091),LOC105369146(dist=294277)
rs327636	rs7807740	7	80837391	T	C	0.551623	7q21.11	0.3141	intergenic	SEMA3C(dist=285696),LOC105369146(dist=307672)
rs6969706	rs6969706	7	116154831	G	T	1	7q31.2	0.2445	intergenic	CAV2(dist=6236),CAV1(dist=10008)			Glaucoma (primary open-angle)
rs6969706	rs59454355	7	116156023	C	G	0.994822	7q31.2	0.2584	intergenic	CAV2(dist=7428),CAV1(dist=8816)
rs6969706	rs62469005	7	116155968	A	G	0.994822	7q31.2	0.2584	intergenic	CAV2(dist=7373),CAV1(dist=8871)
rs6969706	rs10281661	7	116153329	A	G	0.994822	7q31.2	0.2584	intergenic	CAV2(dist=4734),CAV1(dist=11510)
rs6969706	rs2024211	7	116153025	A	C	0.994822	7q31.2	0.2584	intergenic	CAV2(dist=4430),CAV1(dist=11814)			Glaucoma
rs6969706	rs10281637	7	116151338	T	C	0.994822	7q31.2	0.2584	intergenic	CAV2(dist=2743),CAV1(dist=13501)			Glaucoma,Intraocular pressure
rs6969706	rs10262524	7	116150952	C	A	0.994822	7q31.2	0.2584	intergenic	CAV2(dist=2357),CAV1(dist=13887)
rs6969706	rs10258482	7	116150095	C	A	0.994822	7q31.2	0.2584	intergenic	CAV2(dist=1500),CAV1(dist=14744)			Intraocular pressure
rs6969706	rs4385407	7	116162988	G	A	0.989679	7q31.2	0.2594	intergenic	CAV2(dist=14393),CAV1(dist=1851)
rs6969706	rs4236601	7	116162729	G	A	0.989679	7q31.2	0.2594	intergenic	CAV2(dist=14134),CAV1(dist=2110)			Glaucoma (primary open-angle),Intraocular pressure
rs6969706	rs10257125	7	116162306	A	T	0.989679	7q31.2	0.2594	intergenic	CAV2(dist=13711),CAV1(dist=2533)
rs6969706	rs6950964	7	116161671	T	C	0.989679	7q31.2	0.2594	intergenic	CAV2(dist=13076),CAV1(dist=3168)
rs6969706	rs6950798	7	116161585	T	C	0.989679	7q31.2	0.2594	intergenic	CAV2(dist=12990),CAV1(dist=3254)
rs6969706	rs4730745	7	116160259	A	T	0.989679	7q31.2	0.2594	intergenic	CAV2(dist=11664),CAV1(dist=4580)
rs6969706	rs12540035	7	116159526	G	A	0.989679	7q31.2	0.2594	intergenic	CAV2(dist=10931),CAV1(dist=5313)
rs6969706	rs67933359	7	116143862	C	A	0.989679	7q31.2	0.2594	intronic	CAV2
rs6969706	rs10233003	7	116143662	C	A	0.989679	7q31.2	0.2594	intronic	CAV2			Intraocular pressure
rs6969706	rs4730751	7	116180850	C	A	0.848447	7q31.2	0.2416	intronic	CAV1
rs6969706	rs10256914	7	116175711	T	C	0.848447	7q31.2	0.2416	intronic	CAV1
rs6969706	rs10270569	7	116182782	C	T	0.814252	7q31.2	0.2406	intronic	CAV1
rs6969706	rs6466580	7	116154726	T	C	0.675064	7q31.2	0.34	intergenic	CAV2(dist=6131),CAV1(dist=10113)
rs6969706	rs17516287	7	116154186	C	G	0.675064	7q31.2	0.34	intergenic	CAV2(dist=5591),CAV1(dist=10653)			Atrial fibrillation
rs6969706	rs17588172	7	116154015	T	G	0.675064	7q31.2	0.34	intergenic	CAV2(dist=5420),CAV1(dist=10824)
rs6969706	rs1052990	7	116148370	T	G	0.675064	7q31.2	0.34	UTR3	CAV2(NM_001233:c.*2195T>G,NM_198212:c.*2157T>G,NM_001206747:c.*2195T>G,NM_001206748:c.*2195T>G)
rs6969706	rs28587043	7	116145696	G	A	0.675064	7q31.2	0.34	intronic	CAV2
rs6969706	rs12668473	7	116145639	C	T	0.675064	7q31.2	0.34	intronic	CAV2
rs6969706	rs7811851	7	116156731	A	T	0.67005	7q31.2	0.339	intergenic	CAV2(dist=8136),CAV1(dist=8108)
rs6969706	rs13229461	7	116143802	C	T	0.666046	7q31.2	0.341	intronic	CAV2
rs6969706	rs11980719	7	116142808	T	A	0.666046	7q31.2	0.341	intronic	CAV2
rs6969706	rs3779511	7	116141778	T	G	0.666046	7q31.2	0.341	intronic	CAV2
rs6969706	rs11983865	7	116142462	A	G	0.654304	7q31.2	0.3429	intronic	CAV2
rs6969706	rs11983864	7	116142460	A	C	0.654304	7q31.2	0.3429	intronic	CAV2
rs6969706	rs12536639	7	116149845	G	A	0.601866	7q31.2	0.164	intergenic	CAV2(dist=1250),CAV1(dist=14994)
rs6969706	rs10224685	7	116148900	A	C	0.601866	7q31.2	0.164	downstream	CAV2(dist=305)
rs6969706	rs10249656	7	116147537	C	T	0.601866	7q31.2	0.164	UTR3	CAV2(NM_001233:c.*1362C>T,NM_198212:c.*1324C>T,NM_001206747:c.*1362C>T,NM_001206748:c.*1362C>T)
rs6969706	rs10278782	7	116147401	A	G	0.601866	7q31.2	0.164	UTR3	CAV2(NM_001233:c.*1226A>G,NM_198212:c.*1188A>G,NM_001206747:c.*1226A>G,NM_001206748:c.*1226A>G)
rs6969706	rs8940	7	116146074	C	G	0.601866	7q31.2	0.164	exonic	CAV2	nonsynonymous SNV	CAV2:NM_198212:exon2:c.C200G:p.A67G,CAV2:NM_001206748:exon2:c.C139G:p.Q47E,CAV2:NM_001233:exon3:c.C388G:p.Q130E,CAV2:NM_001206747:exon3:c.C349G:p.Q117E,
rs6969706	rs10253097	7	116144904	T	C	0.601866	7q31.2	0.164	intronic	CAV2
rs6969706	rs10227696	7	116161947	G	A	0.595705	7q31.2	0.165	intergenic	CAV2(dist=13352),CAV1(dist=2892)
rs6969706	rs28503222	7	116140931	G	C	0.58961	7q31.2	0.166	intronic	CAV2
rs6969706	rs4730748	7	116167595	A	G	0.586286	7q31.2	0.165	intronic	CAV1
rs6969706	rs10241283	7	116183003	A	G	0.573868	7q31.2	0.2078	intronic	CAV1
rs6969706	rs6466581	7	116162985	T	A	0.561969	7q31.2	0.6064	intergenic	CAV2(dist=14390),CAV1(dist=1854)
rs6969706	rs11973363	7	116169115	C	G	0.557914	7q31.2	0.162	intronic	CAV1
rs6969706	rs4730742	7	116137892	T	G	0.522748	7q31.2	0.1571	intergenic	LOC102724434(dist=211111),CAV2(dist=1763)
rs6969706	rs10273272	7	116134190	G	A	0.503184	7q31.2	0.1511	intergenic	LOC102724434(dist=207409),CAV2(dist=5465)
rs6969706	rs12538592	7	116127784	C	T	0.503184	7q31.2	0.1511	intergenic	LOC102724434(dist=201003),CAV2(dist=11871)
rs6969706	rs9649394	7	116171510	A	G	0.502403	7q31.2	0.6113	intronic	CAV1
rs6947612	rs6947612	7	117632975	A	G	1	7q31.31	0.6252	intergenic	CTTNBP2(dist=119414),LSM8(dist=191111)			Glaucoma (primary open-angle)
rs6947612	rs7777391	7	117621877	A	G	1	7q31.31	0.6252	intergenic	CTTNBP2(dist=108316),LSM8(dist=202209)
rs6947612	rs6968967	7	117629585	C	G	0.988659	7q31.31	0.6223	intergenic	CTTNBP2(dist=116024),LSM8(dist=194501)
rs6947612	rs957290	7	117616234	T	A	0.988594	7q31.31	0.6223	intergenic	CTTNBP2(dist=102673),LSM8(dist=207852)
rs6947612	rs1859032	7	117631978	G	A	0.9266	7q31.31	0.6431	intergenic	CTTNBP2(dist=118417),LSM8(dist=192108)
rs6947612	rs10276404	7	117611806	G	A	0.893815	7q31.31	0.6421	intergenic	CTTNBP2(dist=98245),LSM8(dist=212280)
rs6947612	rs7804921	7	117607867	A	G	0.890853	7q31.31	0.6471	intergenic	CTTNBP2(dist=94306),LSM8(dist=216219)
rs6947612	rs6943059	7	117612427	T	A	0.887196	7q31.31	0.6461	intergenic	CTTNBP2(dist=98866),LSM8(dist=211659)
rs6947612	rs1468182	7	117605657	C	T	0.887196	7q31.31	0.6461	intergenic	CTTNBP2(dist=92096),LSM8(dist=218429)
rs6947612	rs1013279	7	117604223	C	T	0.887196	7q31.31	0.6461	intergenic	CTTNBP2(dist=90662),LSM8(dist=219863)
rs6947612	rs4141369	7	117638539	A	C	0.60785	7q31.31	0.7336	intergenic	CTTNBP2(dist=124978),LSM8(dist=185547)
rs6947612	rs10953859	7	117662225	G	T	0.592096	7q31.31	0.7316	intergenic	CTTNBP2(dist=148664),LSM8(dist=161861)
rs6947612	rs10258608	7	117669006	T	C	0.540592	7q31.31	0.7435	intergenic	CTTNBP2(dist=155445),LSM8(dist=155080)
rs6947612	rs2402296	7	117667791	G	A	0.540592	7q31.31	0.7435	intergenic	CTTNBP2(dist=154230),LSM8(dist=156295)
rs62478245	rs62478245	7	151505698	C	T	1	7q36.1	0.0298	intronic	PRKAG2			Glaucoma (primary open-angle)
rs62478245	rs62478244	7	151505196	T	C	0.856866	7q36.1	0.0348	intronic	PRKAG2
rs62478245	rs56729506	7	151504945	C	T	0.724917	7q36.1	0.0358	intronic	PRKAG2
rs2514882	rs2514884	8	108276873	C	T	1	8q23.1	0.8757	intronic	ANGPT1
rs2514882	rs2514883	8	108275857	G	A	1	8q23.1	0.8757	intronic	ANGPT1
rs2514882	rs2514882	8	108275781	C	T	1	8q23.1	0.8757	intronic	ANGPT1			Glaucoma (primary open-angle)
rs2514882	rs2507804	8	108274683	T	C	1	8q23.1	0.8757	intronic	ANGPT1
rs2514882	rs2514877	8	108272795	A	G	1	8q23.1	0.8757	intronic	ANGPT1
rs2514882	rs2514875	8	108271859	A	C	1	8q23.1	0.8757	intronic	ANGPT1
rs2514882	rs2514873	8	108271141	A	C	0.982064	8q23.1	0.8738	intronic	ANGPT1
rs2514882	rs2514872	8	108271112	A	C	0.982064	8q23.1	0.8738	intronic	ANGPT1
rs2514882	rs2022957	8	108270959	C	T	0.982064	8q23.1	0.8738	intronic	ANGPT1
rs2514882	rs2507803	8	108270608	A	G	0.982064	8q23.1	0.8738	intronic	ANGPT1
rs2514882	rs2022960	8	108270401	T	C	0.982064	8q23.1	0.8738	intronic	ANGPT1
rs2514882	rs2507802	8	108270037	C	A	0.982064	8q23.1	0.8738	intronic	ANGPT1
rs2514882	rs2514870	8	108269728	C	T	0.982064	8q23.1	0.8738	intronic	ANGPT1
rs2514882	rs2514869	8	108269603	C	T	0.982064	8q23.1	0.8738	intronic	ANGPT1
rs2514882	rs2154665	8	108269079	T	G	0.982064	8q23.1	0.8738	intronic	ANGPT1
rs2514882	rs36018717	8	108285490	A	G	0.865332	8q23.1	0.1093	intronic	ANGPT1
rs2514882	rs16875983	8	108285287	G	T	0.865332	8q23.1	0.1093	intronic	ANGPT1
rs2514882	rs34287996	8	108283988	C	T	0.865332	8q23.1	0.1093	intronic	ANGPT1
rs2514882	rs10505100	8	108278616	C	A	0.865332	8q23.1	0.1093	intronic	ANGPT1			Glaucoma
rs2514882	rs2514881	8	108275192	C	T	0.865332	8q23.1	0.8907	intronic	ANGPT1
rs2514882	rs2514880	8	108274563	A	C	0.865332	8q23.1	0.8907	intronic	ANGPT1
rs2514882	rs1892767	8	108273928	A	G	0.865332	8q23.1	0.8907	intronic	ANGPT1
rs2514882	rs2514879	8	108273318	T	G	0.865332	8q23.1	0.8907	intronic	ANGPT1
rs2514882	rs13274594	8	108285591	A	G	0.847031	8q23.1	0.1113	intronic	ANGPT1
rs2514882	rs2514885	8	108277130	G	T	0.847031	8q23.1	0.8887	intronic	ANGPT1
rs2514882	rs2514868	8	108267915	C	T	0.847031	8q23.1	0.8887	intronic	ANGPT1
rs2514882	rs2514865	8	108266218	T	A	0.847031	8q23.1	0.8887	intronic	ANGPT1
rs2514882	rs2022945	8	108251139	A	G	0.838418	8q23.1	0.8897	intergenic	ABRA(dist=468667),ANGPT1(dist=10571)			Glaucoma,Intraocular pressure
rs2514882	rs5003368	8	108270115	G	T	0.83085	8q23.1	0.8539	intronic	ANGPT1
rs2514882	rs1954732	8	108247913	A	G	0.703076	8q23.1	0.9056	intergenic	ABRA(dist=465441),ANGPT1(dist=13797)
rs2514882	rs2022961	8	108270108	C	T	0.688734	8q23.1	0.7913	intronic	ANGPT1
rs2514882	rs6993297	8	108234912	T	C	0.657855	8q23.1	0.9026	intergenic	ABRA(dist=452440),ANGPT1(dist=26798)
rs2514882	rs10099794	8	108240629	T	G	0.64987	8q23.1	0.9036	intergenic	ABRA(dist=458157),ANGPT1(dist=21081)
rs2514882	rs7008264	8	108229417	C	T	0.593395	8q23.1	0.9105	intergenic	ABRA(dist=446945),ANGPT1(dist=32293)
rs2514882	rs11990778	8	108227731	G	C	0.593395	8q23.1	0.9105	intergenic	ABRA(dist=445259),ANGPT1(dist=33979)
rs2514882	rs2844268	8	108219269	A	G	0.593395	8q23.1	0.9105	intergenic	ABRA(dist=436797),ANGPT1(dist=42441)
rs2514882	rs2844269	8	108219038	A	C	0.593395	8q23.1	0.9105	intergenic	ABRA(dist=436566),ANGPT1(dist=42672)
rs2514882	rs2584385	8	108219028	C	G	0.593395	8q23.1	0.9105	intergenic	ABRA(dist=436556),ANGPT1(dist=42682)
rs2514882	rs2844270	8	108218786	T	C	0.593395	8q23.1	0.9105	intergenic	ABRA(dist=436314),ANGPT1(dist=42924)
rs2514882	rs2584380	8	108205556	C	T	0.593395	8q23.1	0.9105	intergenic	ABRA(dist=423084),ANGPT1(dist=56154)
rs2514882	rs1954740	8	108203017	G	A	0.593395	8q23.1	0.9105	intergenic	ABRA(dist=420545),ANGPT1(dist=58693)
rs2514882	rs1954742	8	108202790	G	T	0.593395	8q23.1	0.9105	intergenic	ABRA(dist=420318),ANGPT1(dist=58920)
rs2514882	rs2584378	8	108200606	T	C	0.593395	8q23.1	0.9105	intergenic	ABRA(dist=418134),ANGPT1(dist=61104)
rs2514882	rs2246255	8	108198849	C	T	0.593395	8q23.1	0.9105	intergenic	ABRA(dist=416377),ANGPT1(dist=62861)
rs2514882	rs2246256	8	108198824	T	G	0.593395	8q23.1	0.9105	intergenic	ABRA(dist=416352),ANGPT1(dist=62886)
rs2514882	rs7012260	8	108226328	T	C	0.584424	8q23.1	0.9095	intergenic	ABRA(dist=443856),ANGPT1(dist=35382)
rs2514882	rs10955449	8	108325964	A	C	0.527085	8q23.1	0.1252	intronic	ANGPT1
rs2514882	rs10955448	8	108325963	G	A	0.527085	8q23.1	0.1252	intronic	ANGPT1
rs2514882	rs35143736	8	108325317	G	A	0.527085	8q23.1	0.1252	intronic	ANGPT1
rs2514882	rs4341141	8	108320785	T	A	0.527085	8q23.1	0.1252	intronic	ANGPT1
rs2514882	rs4506178	8	108320357	C	T	0.527085	8q23.1	0.1252	intronic	ANGPT1
rs2514882	rs57025371	8	108319749	G	A	0.527085	8q23.1	0.1252	intronic	ANGPT1
rs2514882	rs7843054	8	108318686	C	T	0.527085	8q23.1	0.1252	intronic	ANGPT1
rs2514882	rs34540943	8	108311892	C	T	0.527085	8q23.1	0.1252	intronic	ANGPT1
rs2514882	rs13278421	8	108327845	A	G	0.525483	8q23.1	0.1262	intronic	ANGPT1
rs2514882	rs34294284	8	108329771	C	T	0.502124	8q23.1	0.1282	intronic	ANGPT1
rs62521287	rs62521289	8	124555246	T	C	1	8q24.13	0.0537	intergenic	FBXO32(dist=1753),KLHL38(dist=102669)
rs62521287	rs62521287	8	124552133	C	T	1	8q24.13	0.0537	intronic	FBXO32			Glaucoma (primary open-angle)
rs62521287	rs62521286	8	124551975	A	G	1	8q24.13	0.0537	intronic	FBXO32			Atrial fibrillation,Intraocular pressure
rs62521287	rs77114030	8	124551122	G	A	1	8q24.13	0.0537	intronic	FBXO32
rs62521287	rs6999582	8	124558058	G	A	0.98043	8q24.13	0.0547	intergenic	FBXO32(dist=4565),KLHL38(dist=99857)
rs62521287	rs62521288	8	124554317	A	T	0.98043	8q24.13	0.0547	upstream	FBXO32(dist=824)
rs62521287	rs62521291	8	124558458	C	G	0.963178	8q24.13	0.0557	intergenic	FBXO32(dist=4965),KLHL38(dist=99457)
rs62521287	rs62521284	8	124548626	A	G	0.960337	8q24.13	0.0517	intronic	FBXO32
rs62521287	rs78332318	8	124546102	C	T	0.960337	8q24.13	0.0517	intronic	FBXO32			Atrial fibrillation
rs62521287	rs189881221	8	124543060	T	C	0.960337	8q24.13	0.0517	intronic	FBXO32
rs62521287	rs138689397	8	124542931	T	C	0.960337	8q24.13	0.0517	intronic	FBXO32			Intraocular pressure
rs62521287	rs17337621	8	124542519	G	C	0.960337	8q24.13	0.0517	intronic	FBXO32
rs62521287	rs62521292	8	124560615	C	T	0.833811	8q24.13	0.0547	intergenic	FBXO32(dist=7122),KLHL38(dist=97300)
rs62521287	rs77325656	8	124563425	A	G	0.817983	8q24.13	0.0557	intergenic	FBXO32(dist=9932),KLHL38(dist=94490)
rs62521287	rs62518433	8	124570147	G	A	0.814545	8q24.13	0.0537	intergenic	FBXO32(dist=16654),KLHL38(dist=87768)
rs62521287	rs117556287	8	124568914	T	C	0.814545	8q24.13	0.0537	intergenic	FBXO32(dist=15421),KLHL38(dist=89001)
rs62521287	rs79972941	8	124566721	G	A	0.814545	8q24.13	0.0537	intergenic	FBXO32(dist=13228),KLHL38(dist=91194)
rs62521287	rs78909335	8	124584863	A	T	0.798778	8q24.13	0.0547	intergenic	FBXO32(dist=31370),KLHL38(dist=73052)
rs62521287	rs17338552	8	124584186	C	T	0.798778	8q24.13	0.0547	intergenic	FBXO32(dist=30693),KLHL38(dist=73729)
rs62521287	rs62520863	8	124581848	T	A	0.798778	8q24.13	0.0547	intergenic	FBXO32(dist=28355),KLHL38(dist=76067)
rs62521287	rs62520862	8	124580120	G	A	0.798778	8q24.13	0.0547	intergenic	FBXO32(dist=26627),KLHL38(dist=77795)
rs62521287	rs62518440	8	124576636	T	C	0.798778	8q24.13	0.0547	intergenic	FBXO32(dist=23143),KLHL38(dist=81279)
rs62521287	rs140613	8	124575630	C	T	0.798778	8q24.13	0.0547	intergenic	FBXO32(dist=22137),KLHL38(dist=82285)
rs62521287	rs62518439	8	124575164	C	T	0.798778	8q24.13	0.0547	intergenic	FBXO32(dist=21671),KLHL38(dist=82751)
rs62521287	rs62518438	8	124574704	A	G	0.798778	8q24.13	0.0547	intergenic	FBXO32(dist=21211),KLHL38(dist=83211)
rs62521287	rs62518437	8	124574564	A	G	0.798778	8q24.13	0.0547	intergenic	FBXO32(dist=21071),KLHL38(dist=83351)
rs62521287	rs78449647	8	124573973	C	T	0.798778	8q24.13	0.0547	intergenic	FBXO32(dist=20480),KLHL38(dist=83942)
rs62521287	rs79617464	8	124572407	C	T	0.798778	8q24.13	0.0547	intergenic	FBXO32(dist=18914),KLHL38(dist=85508)
rs62521287	rs78874506	8	124572360	T	C	0.798778	8q24.13	0.0547	intergenic	FBXO32(dist=18867),KLHL38(dist=85555)
rs62521287	rs80328555	8	124572235	T	C	0.798778	8q24.13	0.0547	intergenic	FBXO32(dist=18742),KLHL38(dist=85680)
rs62521287	rs62518434	8	124572190	A	G	0.798778	8q24.13	0.0547	intergenic	FBXO32(dist=18697),KLHL38(dist=85725)
rs62521287	rs62520908	8	124610021	G	A	0.764496	8q24.13	0.0547	intergenic	FBXO32(dist=56528),KLHL38(dist=47894)
rs62521287	rs62520906	8	124609404	C	T	0.764496	8q24.13	0.0547	intergenic	FBXO32(dist=55911),KLHL38(dist=48511)
rs62521287	rs62520874	8	124608201	G	A	0.764496	8q24.13	0.0547	intergenic	FBXO32(dist=54708),KLHL38(dist=49714)
rs62521287	rs62520871	8	124607179	A	G	0.764496	8q24.13	0.0547	intergenic	FBXO32(dist=53686),KLHL38(dist=50736)
rs62521287	rs7832861	8	124604789	G	A	0.764496	8q24.13	0.0547	intergenic	FBXO32(dist=51296),KLHL38(dist=53126)
rs62521287	rs17339357	8	124600906	T	A	0.764496	8q24.13	0.0547	intergenic	FBXO32(dist=47413),KLHL38(dist=57009)
rs62521287	rs17254421	8	124600585	G	T	0.764496	8q24.13	0.0547	intergenic	FBXO32(dist=47092),KLHL38(dist=57330)
rs62521287	rs75205503	8	124600270	A	G	0.764496	8q24.13	0.0547	intergenic	FBXO32(dist=46777),KLHL38(dist=57645)
rs62521287	rs62520870	8	124597657	A	G	0.764496	8q24.13	0.0547	intergenic	FBXO32(dist=44164),KLHL38(dist=60258)
rs62521287	rs117688444	8	124596067	T	C	0.764496	8q24.13	0.0547	intergenic	FBXO32(dist=42574),KLHL38(dist=61848)
rs62521287	rs17254069	8	124592466	T	C	0.764496	8q24.13	0.0547	intergenic	FBXO32(dist=38973),KLHL38(dist=65449)
rs62521287	rs17338860	8	124589434	C	T	0.764496	8q24.13	0.0547	intergenic	FBXO32(dist=35941),KLHL38(dist=68481)
rs62521287	rs62520914	8	124615071	G	A	0.749832	8q24.13	0.0557	intergenic	FBXO32(dist=61578),KLHL38(dist=42844)			Glaucoma,Intraocular pressure
rs62521287	rs62520913	8	124614322	C	T	0.749832	8q24.13	0.0557	intergenic	FBXO32(dist=60829),KLHL38(dist=43593)			Intraocular pressure
rs62521287	rs62520911	8	124614165	C	A	0.749832	8q24.13	0.0557	intergenic	FBXO32(dist=60672),KLHL38(dist=43750)
rs62521287	rs79738624	8	124613453	A	G	0.749832	8q24.13	0.0557	intergenic	FBXO32(dist=59960),KLHL38(dist=44462)
rs62521287	rs117229299	8	124596594	C	T	0.749832	8q24.13	0.0557	intergenic	FBXO32(dist=43101),KLHL38(dist=61321)
rs62521287	rs7004159	8	124592394	C	T	0.749832	8q24.13	0.0557	intergenic	FBXO32(dist=38901),KLHL38(dist=65521)
rs62521287	rs62520917	8	124617007	G	T	0.710834	8q24.13	0.0547	intergenic	FBXO32(dist=63514),KLHL38(dist=40908)
rs62521287	rs62520918	8	124617208	A	G	0.69791	8q24.13	0.0557	intergenic	FBXO32(dist=63715),KLHL38(dist=40707)
rs62521287	rs17255197	8	124647557	C	T	0.685383	8q24.13	0.0567	intergenic	FBXO32(dist=94064),KLHL38(dist=10358)
rs62521287	rs62518564	8	124647049	G	T	0.685383	8q24.13	0.0567	intergenic	FBXO32(dist=93556),KLHL38(dist=10866)
rs62521287	rs62518563	8	124646466	T	C	0.685383	8q24.13	0.0567	intergenic	FBXO32(dist=92973),KLHL38(dist=11449)
rs62521287	rs17340040	8	124645693	A	G	0.685383	8q24.13	0.0567	intergenic	FBXO32(dist=92200),KLHL38(dist=12222)
rs62521287	rs17255071	8	124645633	G	C	0.685383	8q24.13	0.0567	intergenic	FBXO32(dist=92140),KLHL38(dist=12282)
rs62521287	rs62518561	8	124642225	C	A	0.685383	8q24.13	0.0567	intergenic	FBXO32(dist=88732),KLHL38(dist=15690)
rs62521287	rs62520927	8	124636043	A	G	0.685383	8q24.13	0.0567	intergenic	FBXO32(dist=82550),KLHL38(dist=21872)
rs62521287	rs7827608	8	124633741	C	T	0.685383	8q24.13	0.0567	intergenic	FBXO32(dist=80248),KLHL38(dist=24174)
rs62521287	rs7827535	8	124633525	G	T	0.685383	8q24.13	0.0567	intergenic	FBXO32(dist=80032),KLHL38(dist=24390)
rs62521287	rs77547483	8	124633242	C	T	0.685383	8q24.13	0.0567	intergenic	FBXO32(dist=79749),KLHL38(dist=24673)
rs62521287	rs78183248	8	124633189	T	G	0.685383	8q24.13	0.0567	intergenic	FBXO32(dist=79696),KLHL38(dist=24726)
rs62521287	rs118004905	8	124633116	G	A	0.685383	8q24.13	0.0567	intergenic	FBXO32(dist=79623),KLHL38(dist=24799)
rs62521287	rs117347779	8	124632260	G	A	0.685383	8q24.13	0.0567	intergenic	FBXO32(dist=78767),KLHL38(dist=25655)
rs62521287	rs62520926	8	124632139	G	A	0.685383	8q24.13	0.0567	intergenic	FBXO32(dist=78646),KLHL38(dist=25776)
rs62521287	rs117024525	8	124629394	C	G	0.685383	8q24.13	0.0567	intergenic	FBXO32(dist=75901),KLHL38(dist=28521)
rs62521287	rs117756536	8	124629107	C	T	0.685383	8q24.13	0.0567	intergenic	FBXO32(dist=75614),KLHL38(dist=28808)
rs62521287	rs62520923	8	124622876	C	T	0.685383	8q24.13	0.0567	intergenic	FBXO32(dist=69383),KLHL38(dist=35039)
rs62521287	rs62520921	8	124622033	T	C	0.685383	8q24.13	0.0567	intergenic	FBXO32(dist=68540),KLHL38(dist=35882)
rs62521287	rs74787372	8	124621385	G	A	0.685383	8q24.13	0.0567	intergenic	FBXO32(dist=67892),KLHL38(dist=36530)
rs62521287	rs78326161	8	124621310	G	A	0.685383	8q24.13	0.0567	intergenic	FBXO32(dist=67817),KLHL38(dist=36605)
rs62521287	rs117224995	8	124620126	G	A	0.685383	8q24.13	0.0567	intergenic	FBXO32(dist=66633),KLHL38(dist=37789)
rs62521287	rs62520920	8	124618531	G	A	0.685383	8q24.13	0.0567	intergenic	FBXO32(dist=65038),KLHL38(dist=39384)
rs62521287	rs62520919	8	124618447	A	G	0.685383	8q24.13	0.0567	intergenic	FBXO32(dist=64954),KLHL38(dist=39468)
rs62521287	rs10087106	8	124629688	G	T	0.673237	8q24.13	0.0577	intergenic	FBXO32(dist=76195),KLHL38(dist=28227)
rs62521287	rs62520924	8	124628869	C	A	0.673237	8q24.13	0.0577	intergenic	FBXO32(dist=75376),KLHL38(dist=29046)
rs62521287	rs118166669	8	124616342	A	G	0.667028	8q24.13	0.0626	intergenic	FBXO32(dist=62849),KLHL38(dist=41573)
rs62521287	rs7000151	8	124616153	G	T	0.667028	8q24.13	0.0626	intergenic	FBXO32(dist=62660),KLHL38(dist=41762)
rs944801	rs7030641	9	22054040	C	T	1	9p21.3	0.5795	ncRNA_intronic	CDKN2B-AS1
rs944801	rs6475604	9	22052734	T	C	1	9p21.3	0.5795	ncRNA_intronic	CDKN2B-AS1
rs944801	rs944801	9	22051670	G	C	1	9p21.3	0.5795	ncRNA_intronic	CDKN2B-AS1			Type 2 diabetes,Glaucoma,Glaucoma (primary open-angle)
rs944801	rs1360589	9	22045317	C	T	0.991907	9p21.3	0.5775	ncRNA_intronic	CDKN2B-AS1			Optic cup area
rs944801	rs7866783	9	22056359	A	G	0.983813	9p21.3	0.5775	ncRNA_exonic	CDKN2B-AS1			Glaucoma (primary open-angle)
rs944801	rs7853090	9	22056295	T	C	0.983813	9p21.3	0.5775	ncRNA_exonic	CDKN2B-AS1
rs944801	rs1333037	9	22040765	C	T	0.959917	9p21.3	0.5775	ncRNA_intronic	CDKN2B-AS1			Glaucoma (low intraocular pressure),Glaucoma (primary open-angle)
rs944801	rs2157719	9	22033366	C	T	0.948242	9p21.3	0.5765	ncRNA_intronic	CDKN2B-AS1			Non-glioblastoma glioma,Glioma,Vertical cup-disc ratio,Glaucoma (primary open-angle)
rs944801	rs1556515	9	22036367	C	T	0.940693	9p21.3	0.5765	ncRNA_intronic	CDKN2B-AS1
rs944801	rs1008878	9	22036112	G	T	0.940693	9p21.3	0.5765	ncRNA_intronic	CDKN2B-AS1
rs944801	rs7865618	9	22031005	G	A	0.940597	9p21.3	0.5746	ncRNA_intronic	CDKN2B-AS1			Coronary heart disease,Glaucoma (primary open-angle),Optic cup area,Vertical cup-disc ratio
rs944801	rs1063192	9	22003367	G	A	0.907776	9p21.3	0.5656	ncRNA_intronic	CDKN2B-AS1			Nasopharyngeal carcinoma,Type 2 diabetes,Vertical cup-disc ratio,Glaucoma (primary open-angle)
rs944801	rs634537	9	22032152	T	G	0.905832	9p21.3	0.4105	ncRNA_intronic	CDKN2B-AS1			Glioblastoma (age-stratified),Glioblastoma,Glioma,Non-glioblastoma glioma
rs944801	rs1412829	9	22043926	A	G	0.905703	9p21.3	0.4125	ncRNA_intronic	CDKN2B-AS1			Glioma (high-grade),Nasopharyngeal carcinoma
rs944801	rs679038	9	22029080	G	A	0.902126	9p21.3	0.4115	ncRNA_intronic	CDKN2B-AS1
rs944801	rs599452	9	22027402	G	A	0.902126	9p21.3	0.4115	ncRNA_intronic	CDKN2B-AS1
rs944801	rs543830	9	22026639	A	T	0.902126	9p21.3	0.4115	ncRNA_intronic	CDKN2B-AS1
rs944801	rs613312	9	22026594	G	A	0.902126	9p21.3	0.4115	ncRNA_intronic	CDKN2B-AS1
rs944801	rs564398	9	22029547	T	C	0.894384	9p21.3	0.4135	ncRNA_exonic	CDKN2B-AS1			Type 2 diabetes,Coronary heart disease
rs944801	rs2383205	9	22060935	A	G	0.869852	9p21.3	0.6034	ncRNA_intronic	CDKN2B-AS1
rs944801	rs8181050	9	22064391	G	A	0.866547	9p21.3	0.6044	ncRNA_intronic	CDKN2B-AS1
rs944801	rs1537378	9	22061614	A	G	0.866547	9p21.3	0.6044	ncRNA_intronic	CDKN2B-AS1
rs944801	rs2184061	9	22061562	C	A	0.858984	9p21.3	0.6024	ncRNA_intronic	CDKN2B-AS1
rs944801	rs2069418	9	22009698	G	C	0.855301	9p21.3	0.5527	ncRNA_intronic	CDKN2B-AS1
rs944801	rs4977755	9	22066363	T	A	0.855289	9p21.3	0.6014	ncRNA_intronic	CDKN2B-AS1
rs944801	rs10965223	9	22067004	G	A	0.840648	9p21.3	0.5994	ncRNA_intronic	CDKN2B-AS1
rs944801	rs1333039	9	22065657	G	C	0.840648	9p21.3	0.5994	ncRNA_intronic	CDKN2B-AS1
rs944801	rs10811648	9	22067542	C	T	0.83746	9p21.3	0.6004	ncRNA_intronic	CDKN2B-AS1
rs944801	rs4977756	9	22068652	G	A	0.836771	9p21.3	0.6004	ncRNA_intronic	CDKN2B-AS1			Glaucoma (primary open-angle),Glioma,Nasopharyngeal carcinoma,Glaucoma
rs944801	rs10811651	9	22067830	G	A	0.836771	9p21.3	0.6004	ncRNA_intronic	CDKN2B-AS1
rs944801	rs10965224	9	22067276	T	A	0.836771	9p21.3	0.6004	ncRNA_intronic	CDKN2B-AS1
rs944801	rs4451405	9	22071750	C	T	0.834486	9p21.3	0.5984	ncRNA_intronic	CDKN2B-AS1
rs944801	rs10811649	9	22067554	C	T	0.833594	9p21.3	0.6014	ncRNA_intronic	CDKN2B-AS1
rs944801	rs4645630	9	22071751	G	A	0.823269	9p21.3	0.5954	ncRNA_intronic	CDKN2B-AS1			Macular thickness
rs944801	rs523096	9	22019129	A	G	0.82209	9p21.3	0.4334	ncRNA_intronic	CDKN2B-AS1			Glaucoma
rs944801	rs615552	9	22026077	T	C	0.821307	9p21.3	0.4334	ncRNA_intronic	CDKN2B-AS1			Migraine without aura
rs944801	rs518394	9	22019673	G	C	0.817774	9p21.3	0.4324	ncRNA_intronic	CDKN2B-AS1
rs944801	rs581876	9	22022376	C	T	0.816985	9p21.3	0.3857	ncRNA_intronic	CDKN2B-AS1
rs944801	rs1101330	9	22015465	C	A	0.813216	9p21.3	0.3867	ncRNA_intronic	CDKN2B-AS1
rs944801	rs573687	9	22011642	G	A	0.762871	9p21.3	0.3777	ncRNA_intronic	CDKN2B-AS1
rs944801	rs1101329	9	22015997	C	T	0.738929	9p21.3	0.4076	ncRNA_intronic	CDKN2B-AS1
rs944801	rs597816	9	22021172	T	C	0.73797	9p21.3	0.4076	ncRNA_intronic	CDKN2B-AS1
rs944801	rs2383204	9	22055048	A	G	0.732208	9p21.3	0.499	ncRNA_intronic	CDKN2B-AS1
rs944801	rs7874604	9	22054690	T	C	0.732208	9p21.3	0.499	ncRNA_intronic	CDKN2B-AS1			Basal cell carcinoma
rs944801	rs10965219	9	22053687	A	G	0.732208	9p21.3	0.499	ncRNA_intronic	CDKN2B-AS1
rs944801	rs10757267	9	22052810	G	C	0.732208	9p21.3	0.499	ncRNA_intronic	CDKN2B-AS1
rs944801	rs1412830	9	22043612	C	T	0.731268	9p21.3	0.3628	ncRNA_intronic	CDKN2B-AS1
rs944801	rs7027048	9	22053709	A	G	0.729342	9p21.3	0.498	ncRNA_intronic	CDKN2B-AS1
rs944801	rs944799	9	22050613	A	G	0.725837	9p21.3	0.496	ncRNA_intronic	CDKN2B-AS1
rs944801	rs10120688	9	22056499	G	A	0.710604	9p21.3	0.499	ncRNA_intronic	CDKN2B-AS1
rs944801	rs10811645	9	22049656	G	A	0.709415	9p21.3	0.495	ncRNA_intronic	CDKN2B-AS1			Glaucoma (primary open-angle)
rs944801	rs10757266	9	22049555	C	T	0.706118	9p21.3	0.493	ncRNA_intronic	CDKN2B-AS1
rs944801	rs10757265	9	22048859	T	C	0.706118	9p21.3	0.493	ncRNA_intronic	CDKN2B-AS1
rs944801	rs7028570	9	22048683	G	A	0.706118	9p21.3	0.493	ncRNA_intronic	CDKN2B-AS1
rs944801	rs7027950	9	22048391	C	T	0.704506	9p21.3	0.492	ncRNA_intronic	CDKN2B-AS1
rs944801	rs10120806	9	22047945	T	C	0.704506	9p21.3	0.492	ncRNA_intronic	CDKN2B-AS1
rs944801	rs1360590	9	22041443	T	C	0.686098	9p21.3	0.493	ncRNA_intronic	CDKN2B-AS1
rs944801	rs1333036	9	22043819	T	C	0.685601	9p21.3	0.4901	ncRNA_intronic	CDKN2B-AS1
rs944801	rs10965212	9	22023795	T	A	0.679489	9p21.3	0.493	ncRNA_intronic	CDKN2B-AS1
rs944801	rs7049105	9	22028801	A	G	0.677957	9p21.3	0.492	ncRNA_intronic	CDKN2B-AS1
rs944801	rs1591136	9	22026834	G	C	0.677957	9p21.3	0.492	ncRNA_intronic	CDKN2B-AS1
rs944801	rs944800	9	22050898	A	G	0.676775	9p21.3	0.6759	ncRNA_intronic	CDKN2B-AS1			Glaucoma (primary open-angle)
rs944801	rs10115049	9	22032119	A	G	0.676449	9p21.3	0.4911	ncRNA_intronic	CDKN2B-AS1
rs944801	rs4977753	9	22030027	C	T	0.673671	9p21.3	0.4901	ncRNA_intronic	CDKN2B-AS1
rs944801	rs2151280	9	22034719	G	A	0.671222	9p21.3	0.4911	ncRNA_intronic	CDKN2B-AS1			Basal cell carcinoma
rs944801	rs10965215	9	22029445	G	A	0.670742	9p21.3	0.4881	ncRNA_exonic	CDKN2B-AS1
rs944801	rs7044859	9	22018781	T	A	0.627303	9p21.3	0.4702	ncRNA_intronic	CDKN2B-AS1
rs944801	rs2106119	9	22017550	A	G	0.627303	9p21.3	0.4702	ncRNA_intronic	CDKN2B-AS1
rs944801	rs2106120	9	22017101	G	T	0.627303	9p21.3	0.4702	ncRNA_intronic	CDKN2B-AS1
rs944801	rs62560774	9	22028406	C	A	0.625254	9p21.3	0.3091	ncRNA_intronic	CDKN2B-AS1
rs944801	rs10217281	9	22016617	G	A	0.625011	9p21.3	0.4682	ncRNA_intronic	CDKN2B-AS1
rs944801	rs10757263	9	22013805	C	T	0.623589	9p21.3	0.4682	ncRNA_intronic	CDKN2B-AS1
rs944801	rs10811640	9	22013411	G	T	0.623589	9p21.3	0.4682	ncRNA_intronic	CDKN2B-AS1
rs944801	rs7035484	9	22025240	C	G	0.620975	9p21.3	0.4702	ncRNA_intronic	CDKN2B-AS1
rs944801	rs10811644	9	22025067	A	T	0.620975	9p21.3	0.4702	ncRNA_intronic	CDKN2B-AS1
rs944801	rs10811643	9	22024966	A	G	0.620975	9p21.3	0.4702	ncRNA_intronic	CDKN2B-AS1
rs944801	rs3218012	9	21998660	G	A	0.608641	9p21.3	0.4583	ncRNA_intronic	CDKN2B-AS1
rs944801	rs8181047	9	22064465	A	G	0.607311	9p21.3	0.6928	ncRNA_intronic	CDKN2B-AS1			Oral cavity cancer
rs944801	rs2095144	9	22060136	A	G	0.585281	9p21.3	0.7008	ncRNA_intronic	CDKN2B-AS1
rs944801	rs10757268	9	22059905	T	C	0.585281	9p21.3	0.7008	ncRNA_intronic	CDKN2B-AS1
rs944801	rs1412832	9	22077543	C	T	0.566165	9p21.3	0.6799	ncRNA_intronic	CDKN2B-AS1
rs944801	rs496892	9	22024351	C	T	0.545801	9p21.3	0.4692	ncRNA_intronic	CDKN2B-AS1
rs944801	rs643319	9	22017836	C	A	0.545561	9p21.3	0.4712	ncRNA_intronic	CDKN2B-AS1
rs944801	rs504318	9	22024023	A	T	0.542887	9p21.3	0.4712	ncRNA_intronic	CDKN2B-AS1
rs944801	rs567453	9	22021737	G	C	0.541254	9p21.3	0.4712	ncRNA_intronic	CDKN2B-AS1
rs944801	rs61271866	9	21997015	T	A	0.540098	9p21.3	0.2863	ncRNA_intronic	CDKN2B-AS1			Esophageal squamous cell carcinoma
rs944801	rs10757264	9	22019732	A	G	0.539287	9p21.3	0.497	ncRNA_intronic	CDKN2B-AS1
rs944801	rs10757269	9	22072264	A	G	0.511315	9p21.3	0.496	ncRNA_intronic	CDKN2B-AS1			Ankle-brachial index
rs944801	rs7028268	9	22048414	G	A	0.508119	9p21.3	0.4046	ncRNA_intronic	CDKN2B-AS1
rs944801	rs9632884	9	22072301	G	C	0.504753	9p21.3	0.495	ncRNA_intronic	CDKN2B-AS1
rs944801	rs490005	9	22020493	G	A	0.501006	9p21.3	0.4911	ncRNA_intronic	CDKN2B-AS1
rs944801	rs2518723	9	21995882	C	T	0.500358	9p21.3	0.4841	ncRNA_intronic	CDKN2B-AS1
rs2472493	rs2472493	9	107695848	G	A	1	9q31.1	0.5815	intergenic	ABCA1(dist=5321),SLC44A1(dist=311038)			Glaucoma (primary open-angle),Glaucoma,Intraocular pressure
rs2472493	rs2472494	9	107695539	T	C	0.996131	9q31.1	0.5805	intergenic	ABCA1(dist=5012),SLC44A1(dist=311347)			Glaucoma (primary open-angle),Intraocular pressure
rs2472493	rs2472496	9	107695353	G	A	0.992318	9q31.1	0.5795	intergenic	ABCA1(dist=4826),SLC44A1(dist=311533)			Glaucoma,Intraocular pressure
rs2472493	rs2437812	9	107693201	A	C	0.911343	9q31.1	0.5974	intergenic	ABCA1(dist=2674),SLC44A1(dist=313685)
rs2472493	rs2487046	9	107692229	A	G	0.877571	9q31.1	0.5885	intergenic	ABCA1(dist=1702),SLC44A1(dist=314657)
rs2472493	rs2487048	9	107691823	A	G	0.874836	9q31.1	0.5875	intergenic	ABCA1(dist=1296),SLC44A1(dist=315063)			Intraocular pressure
rs2472493	rs2980083	9	107691362	A	C	0.623428	9q31.1	0.503	upstream	ABCA1(dist=835)
rs2472493	rs2472374	9	107689502	G	A	0.608163	9q31.1	0.5447	intronic	ABCA1
rs2472493	rs2043664	9	107694245	A	G	0.604777	9q31.1	0.7068	intergenic	ABCA1(dist=3718),SLC44A1(dist=312641)
rs2472493	rs2422493	9	107690995	G	A	0.568704	9q31.1	0.4851	upstream	ABCA1(dist=468)
rs2472493	rs1800976	9	107690709	C	G	0.568704	9q31.1	0.4851	upstream	ABCA1(dist=182)
rs2472493	rs2246293	9	107690838	C	G	0.566614	9q31.1	0.4871	upstream	ABCA1(dist=311)
rs2472493	rs2740483	9	107690535	G	C	0.564601	9q31.1	0.6918	upstream	ABCA1(dist=8)
rs2472493	rs1962882	9	107722735	A	T	0.523648	9q31.1	0.6133	intergenic	ABCA1(dist=32208),SLC44A1(dist=284151)
rs1536907	rs34186918	9	129391538	C	T	1	9q33.3	0.2435	intronic	LMX1B
rs1536907	rs55770306	9	129388033	C	A	1	9q33.3	0.2435	intronic	LMX1B
rs1536907	rs1536907	9	129382560	A	G	1	9q33.3	0.2435	intronic	LMX1B			Glaucoma (primary open-angle)
rs1536907	rs34813748	9	129367768	T	C	0.994326	9q33.3	0.2425	intergenic	MVB12B(dist=98448),LMX1B(dist=8954)
rs1536907	rs945686	9	129378026	G	C	0.988647	9q33.3	0.7565	intronic	LMX1B			Glaucoma
rs1536907	rs4837100	9	129373235	C	T	0.988647	9q33.3	0.7565	intergenic	MVB12B(dist=103915),LMX1B(dist=3487)
rs1536907	rs55738911	9	129400447	G	A	0.91878	9q33.3	0.2545	intronic	LMX1B
rs1536907	rs6478749	9	129406919	G	C	0.88119	9q33.3	0.2535	intronic	LMX1B
rs1536907	rs7858338	9	129406644	T	C	0.876937	9q33.3	0.2545	intronic	LMX1B
rs1536907	rs6478746	9	129367398	G	A	0.752895	9q33.3	0.7028	intergenic	MVB12B(dist=98078),LMX1B(dist=9324)			Glaucoma,Glaucoma (primary open-angle),Intraocular pressure,Open-angle glaucoma and optic cup area
rs1536907	rs12555734	9	129411242	C	A	0.7478	9q33.3	0.2445	intronic	LMX1B
rs1536907	rs12555721	9	129410918	G	A	0.7478	9q33.3	0.2445	intronic	LMX1B
rs1536907	rs11794963	9	129355875	G	C	0.632523	9q33.3	0.2674	intergenic	MVB12B(dist=86555),LMX1B(dist=20847)
rs1536907	rs3897371	9	129350672	C	T	0.632523	9q33.3	0.2674	intergenic	MVB12B(dist=81352),LMX1B(dist=26050)
rs1536907	rs3931571	9	129346463	C	T	0.632523	9q33.3	0.2674	intergenic	MVB12B(dist=77143),LMX1B(dist=30259)
rs1536907	rs72760768	9	129346037	C	A	0.632523	9q33.3	0.2674	intergenic	MVB12B(dist=76717),LMX1B(dist=30685)
rs1536907	rs11792614	9	129342275	T	A	0.632523	9q33.3	0.2674	intergenic	MVB12B(dist=72955),LMX1B(dist=34447)
rs1536907	rs72760766	9	129340907	T	G	0.632523	9q33.3	0.2674	intergenic	MVB12B(dist=71587),LMX1B(dist=35815)
rs1536907	rs10513460	9	129339886	C	G	0.632523	9q33.3	0.2674	intergenic	MVB12B(dist=70566),LMX1B(dist=36836)
rs1536907	rs28703923	9	129339689	C	T	0.632523	9q33.3	0.2674	intergenic	MVB12B(dist=70369),LMX1B(dist=37033)
rs1536907	rs56100798	9	129335865	C	T	0.632523	9q33.3	0.2674	intergenic	MVB12B(dist=66545),LMX1B(dist=40857)
rs1536907	rs72760757	9	129335032	G	C	0.632523	9q33.3	0.2674	intergenic	MVB12B(dist=65712),LMX1B(dist=41690)
rs1536907	rs7856616	9	129332556	C	T	0.632523	9q33.3	0.2674	intergenic	MVB12B(dist=63236),LMX1B(dist=44166)
rs1536907	rs72760751	9	129328971	G	C	0.632523	9q33.3	0.2674	intergenic	MVB12B(dist=59651),LMX1B(dist=47751)
rs1536907	rs72760748	9	129328605	G	T	0.632523	9q33.3	0.2674	intergenic	MVB12B(dist=59285),LMX1B(dist=48117)
rs1536907	rs72760747	9	129327858	G	A	0.632523	9q33.3	0.2674	intergenic	MVB12B(dist=58538),LMX1B(dist=48864)
rs1536907	rs72760779	9	129362240	G	A	0.628025	9q33.3	0.2664	intergenic	MVB12B(dist=92920),LMX1B(dist=14482)
rs1536907	rs72760776	9	129360786	G	A	0.628025	9q33.3	0.2664	intergenic	MVB12B(dist=91466),LMX1B(dist=15936)
rs1536907	rs17435387	9	129365987	G	A	0.627075	9q33.3	0.2694	intergenic	MVB12B(dist=96667),LMX1B(dist=10735)
rs1536907	rs12550943	9	129411439	G	A	0.584733	9q33.3	0.2873	intronic	LMX1B
rs1536907	rs17292837	9	129327635	G	A	0.569222	9q33.3	0.2843	intergenic	MVB12B(dist=58315),LMX1B(dist=49087)
rs1536907	rs9695921	9	129342628	G	A	0.557998	9q33.3	0.3062	intergenic	MVB12B(dist=73308),LMX1B(dist=34094)
rs1536907	rs7872097	9	129341621	C	T	0.557998	9q33.3	0.3062	intergenic	MVB12B(dist=72301),LMX1B(dist=35101)
rs1536907	rs12343229	9	129340236	G	A	0.55738	9q33.3	0.3072	intergenic	MVB12B(dist=70916),LMX1B(dist=36486)
rs1536907	rs10115026	9	129345624	A	G	0.554859	9q33.3	0.3072	intergenic	MVB12B(dist=76304),LMX1B(dist=31098)
rs1536907	rs7864252	9	129347338	A	G	0.534302	9q33.3	0.3082	intergenic	MVB12B(dist=78018),LMX1B(dist=29384)
rs1536907	rs7856043	9	129338092	A	T	0.534302	9q33.3	0.3082	intergenic	MVB12B(dist=68772),LMX1B(dist=38630)
rs1536907	rs55839239	9	129335842	C	T	0.534302	9q33.3	0.3082	intergenic	MVB12B(dist=66522),LMX1B(dist=40880)
rs1536907	rs7851962	9	129335258	T	C	0.534302	9q33.3	0.3082	intergenic	MVB12B(dist=65938),LMX1B(dist=41464)
rs1536907	rs10119917	9	129332125	T	C	0.534302	9q33.3	0.3082	intergenic	MVB12B(dist=62805),LMX1B(dist=44597)
rs1536907	rs56134842	9	129332070	T	C	0.534302	9q33.3	0.3082	intergenic	MVB12B(dist=62750),LMX1B(dist=44652)
rs1536907	rs12003314	9	129330129	A	G	0.534302	9q33.3	0.3082	intergenic	MVB12B(dist=60809),LMX1B(dist=46593)
rs1536907	rs55795058	9	129329005	T	C	0.534302	9q33.3	0.3082	intergenic	MVB12B(dist=59685),LMX1B(dist=47717)
rs2393455	rs2393455	10	60374898	C	A	1	10q21.1	0.5348	intronic	BICC1			Glaucoma (primary open-angle)
rs2393455	rs893370	10	60360834	A	T	0.91717	10q21.1	0.5129	intronic	BICC1
rs2393455	rs10763564	10	60360423	C	A	0.91717	10q21.1	0.5129	intronic	BICC1
rs2393455	rs10826202	10	60359091	C	T	0.91717	10q21.1	0.5129	intronic	BICC1
rs2393455	rs4948525	10	60361270	G	A	0.913507	10q21.1	0.5119	intronic	BICC1
rs2393455	rs10740734	10	60364363	G	A	0.913159	10q21.1	0.5139	intronic	BICC1
rs2393455	rs10740732	10	60352888	G	A	0.913159	10q21.1	0.5139	intronic	BICC1
rs2393455	rs4948524	10	60351224	C	A	0.913159	10q21.1	0.5139	intronic	BICC1
rs2393455	rs4245599	10	60365755	A	G	0.908822	10q21.1	0.5149	intronic	BICC1
rs2393455	rs10740731	10	60348886	G	A	0.902941	10q21.1	0.5109	intronic	BICC1
rs2393455	rs10763559	10	60347410	C	T	0.902941	10q21.1	0.5109	intronic	BICC1
rs2393455	rs12263522	10	60343527	C	A	0.899733	10q21.1	0.5099	intronic	BICC1
rs2393455	rs7474570	10	60343085	C	G	0.899733	10q21.1	0.5099	intronic	BICC1
rs2393455	rs2393449	10	60343030	A	G	0.899733	10q21.1	0.5099	intronic	BICC1
rs2393455	rs10763558	10	60341934	G	T	0.899733	10q21.1	0.5099	intronic	BICC1
rs2393455	rs10763557	10	60341515	C	T	0.899733	10q21.1	0.5099	intronic	BICC1
rs2393455	rs10763556	10	60341398	G	A	0.899733	10q21.1	0.5099	intronic	BICC1
rs2393455	rs4948523	10	60339098	A	C	0.899733	10q21.1	0.5099	intronic	BICC1			Myopia
rs2393455	rs11006192	10	60343638	T	C	0.895796	10q21.1	0.5109	intronic	BICC1
rs2393455	rs4141671	10	60338753	T	C	0.885929	10q21.1	0.492	intronic	BICC1			Myopia (age of diagnosis),Glaucoma
rs2393455	rs2393448	10	60333260	T	G	0.871646	10q21.1	0.502	intronic	BICC1
rs2393455	rs1658417	10	60333039	T	C	0.871646	10q21.1	0.502	intronic	BICC1
rs2393455	rs1658419	10	60332812	A	C	0.871646	10q21.1	0.502	intronic	BICC1
rs2393455	rs1649035	10	60332701	T	A	0.871646	10q21.1	0.502	intronic	BICC1
rs2393455	rs1658420	10	60332089	A	G	0.871646	10q21.1	0.502	intronic	BICC1
rs2393455	rs1658421	10	60331928	A	T	0.871646	10q21.1	0.502	intronic	BICC1
rs2393455	rs1649036	10	60331878	C	A	0.871646	10q21.1	0.502	intronic	BICC1
rs2393455	rs1658422	10	60331758	G	T	0.871646	10q21.1	0.502	intronic	BICC1
rs2393455	rs1658424	10	60331588	G	A	0.871646	10q21.1	0.502	intronic	BICC1
rs2393455	rs1658428	10	60330917	T	C	0.871646	10q21.1	0.502	intronic	BICC1
rs2393455	rs1649038	10	60330439	G	A	0.871646	10q21.1	0.502	intronic	BICC1
rs2393455	rs1658429	10	60330422	T	C	0.871646	10q21.1	0.502	intronic	BICC1
rs2393455	rs1649039	10	60330041	G	A	0.871646	10q21.1	0.502	intronic	BICC1
rs2393455	rs1649040	10	60329617	T	C	0.871646	10q21.1	0.502	intronic	BICC1
rs2393455	rs1658431	10	60329525	T	C	0.871646	10q21.1	0.502	intronic	BICC1
rs2393455	rs2842083	10	60329230	A	C	0.871646	10q21.1	0.502	intronic	BICC1
rs2393455	rs2577391	10	60329186	T	C	0.871646	10q21.1	0.502	intronic	BICC1
rs2393455	rs2577392	10	60329183	A	G	0.871646	10q21.1	0.502	intronic	BICC1
rs2393455	rs2917949	10	60329166	G	A	0.871646	10q21.1	0.502	intronic	BICC1			Spherical equivalent
rs2393455	rs3001717	10	60329125	A	G	0.871646	10q21.1	0.502	intronic	BICC1
rs2393455	rs1658432	10	60329069	C	G	0.871646	10q21.1	0.502	intronic	BICC1
rs2393455	rs1649041	10	60328782	T	C	0.871646	10q21.1	0.502	intronic	BICC1
rs2393455	rs1649042	10	60328663	T	C	0.871646	10q21.1	0.502	intronic	BICC1
rs2393455	rs1649043	10	60328209	C	T	0.871646	10q21.1	0.502	intronic	BICC1
rs2393455	rs1626606	10	60328088	C	T	0.871646	10q21.1	0.502	intronic	BICC1
rs2393455	rs1620404	10	60327830	G	A	0.871646	10q21.1	0.502	intronic	BICC1
rs2393455	rs1621227	10	60327734	C	G	0.871646	10q21.1	0.502	intronic	BICC1
rs2393455	rs1658426	10	60331542	A	T	0.868619	10q21.1	0.501	intronic	BICC1
rs2393455	rs1658427	10	60331504	G	A	0.868619	10q21.1	0.501	intronic	BICC1
rs2393455	rs1658418	10	60333003	G	A	0.867629	10q21.1	0.503	intronic	BICC1
rs2393455	rs1658423	10	60331627	T	G	0.867629	10q21.1	0.503	intronic	BICC1
rs2393455	rs7921371	10	60330531	G	C	0.867629	10q21.1	0.497	intronic	BICC1
rs2393455	rs11815274	10	60328891	A	G	0.867148	10q21.1	0.497	intronic	BICC1
rs2393455	rs1658425	10	60331547	G	C	0.864616	10q21.1	0.502	intronic	BICC1
rs2393455	rs1658434	10	60328756	G	C	0.864616	10q21.1	0.502	intronic	BICC1
rs2393455	rs1658435	10	60327527	A	G	0.864616	10q21.1	0.502	intronic	BICC1
rs2393455	rs1649045	10	60327047	T	C	0.864616	10q21.1	0.502	intronic	BICC1
rs2393455	rs1658436	10	60326910	G	A	0.860659	10q21.1	0.503	intronic	BICC1
rs2393455	rs1658438	10	60326583	C	T	0.860659	10q21.1	0.503	intronic	BICC1
rs2393455	rs1649046	10	60326109	T	C	0.851729	10q21.1	0.505	intronic	BICC1
rs2393455	rs1658439	10	60325986	A	G	0.851729	10q21.1	0.505	intronic	BICC1
rs2393455	rs1649049	10	60324095	G	A	0.851729	10q21.1	0.505	intronic	BICC1
rs2393455	rs1658440	10	60323933	T	A	0.851729	10q21.1	0.505	intronic	BICC1
rs2393455	rs1658441	10	60323021	G	C	0.851729	10q21.1	0.505	intronic	BICC1			Spherical equivalent
rs2393455	rs1649051	10	60321997	A	G	0.851729	10q21.1	0.505	intronic	BICC1
rs2393455	rs1158212	10	60318276	G	A	0.851729	10q21.1	0.505	intronic	BICC1
rs2393455	rs1649058	10	60317087	G	A	0.851729	10q21.1	0.505	intronic	BICC1
rs2393455	rs1658443	10	60316926	G	T	0.851729	10q21.1	0.505	intronic	BICC1
rs2393455	rs2438182	10	60314815	A	T	0.851729	10q21.1	0.505	intronic	BICC1
rs2393455	rs2114564	10	60314729	T	C	0.851729	10q21.1	0.505	intronic	BICC1
rs2393455	rs1658446	10	60314183	A	C	0.851729	10q21.1	0.505	intronic	BICC1
rs2393455	rs1658447	10	60313174	G	A	0.851729	10q21.1	0.505	intronic	BICC1
rs2393455	rs1658452	10	60311114	A	T	0.851729	10q21.1	0.505	intronic	BICC1
rs2393455	rs1649061	10	60309607	G	A	0.851729	10q21.1	0.505	intronic	BICC1
rs2393455	rs1658453	10	60309602	T	C	0.851729	10q21.1	0.505	intronic	BICC1
rs2393455	rs1649062	10	60309326	G	A	0.851729	10q21.1	0.505	intronic	BICC1
rs2393455	rs1649063	10	60309215	G	A	0.851729	10q21.1	0.505	intronic	BICC1
rs2393455	rs1614258	10	60308407	C	T	0.851729	10q21.1	0.505	intronic	BICC1
rs2393455	rs1658454	10	60306770	G	A	0.851729	10q21.1	0.505	intronic	BICC1
rs2393455	rs1649065	10	60306386	T	G	0.851729	10q21.1	0.505	intronic	BICC1
rs2393455	rs1658455	10	60306089	G	C	0.851729	10q21.1	0.505	intronic	BICC1
rs2393455	rs1649066	10	60305916	G	C	0.851729	10q21.1	0.505	intronic	BICC1
rs2393455	rs1649067	10	60305240	T	C	0.851729	10q21.1	0.505	intronic	BICC1
rs2393455	rs1658456	10	60304326	C	T	0.851729	10q21.1	0.505	intronic	BICC1
rs2393455	rs1649069	10	60303695	G	A	0.851729	10q21.1	0.505	intronic	BICC1
rs2393455	rs1658457	10	60302716	T	C	0.851729	10q21.1	0.505	intronic	BICC1
rs2393455	rs1619284	10	60302515	G	A	0.851729	10q21.1	0.505	intronic	BICC1
rs2393455	rs1658458	10	60301382	T	C	0.851729	10q21.1	0.505	intronic	BICC1
rs2393455	rs1593670	10	60300766	C	G	0.851729	10q21.1	0.505	intronic	BICC1
rs2393455	rs1303968	10	60298941	G	A	0.851729	10q21.1	0.505	intronic	BICC1
rs2393455	rs1303970	10	60298477	C	A	0.851729	10q21.1	0.505	intronic	BICC1
rs2393455	rs1658462	10	60298284	A	C	0.851729	10q21.1	0.505	intronic	BICC1
rs2393455	rs1658463	10	60298208	C	T	0.851729	10q21.1	0.505	intronic	BICC1
rs2393455	rs1649072	10	60298112	G	A	0.851729	10q21.1	0.505	intronic	BICC1
rs2393455	rs1582826	10	60297175	C	T	0.851729	10q21.1	0.505	intronic	BICC1
rs2393455	rs1582827	10	60297102	T	C	0.851729	10q21.1	0.505	intronic	BICC1
rs2393455	rs1593671	10	60295969	A	T	0.851729	10q21.1	0.505	intronic	BICC1
rs2393455	rs1658467	10	60295316	A	G	0.851729	10q21.1	0.505	intronic	BICC1
rs2393455	rs1579394	10	60294625	T	A	0.851729	10q21.1	0.505	intronic	BICC1
rs2393455	rs1593673	10	60294170	C	T	0.851729	10q21.1	0.505	intronic	BICC1
rs2393455	rs1649076	10	60294061	A	T	0.851729	10q21.1	0.505	intronic	BICC1
rs2393455	rs1649077	10	60293906	A	G	0.851729	10q21.1	0.505	intronic	BICC1
rs2393455	rs1649080	10	60293294	C	T	0.851729	10q21.1	0.505	intronic	BICC1
rs2393455	rs1658468	10	60292664	A	G	0.851729	10q21.1	0.505	intronic	BICC1
rs2393455	rs1649084	10	60292117	T	A	0.851729	10q21.1	0.505	intronic	BICC1
rs2393455	rs1649085	10	60292042	T	C	0.851729	10q21.1	0.505	intronic	BICC1
rs2393455	rs1658471	10	60291911	A	T	0.851729	10q21.1	0.505	intronic	BICC1
rs2393455	rs1593674	10	60291908	A	C	0.851729	10q21.1	0.505	intronic	BICC1
rs2393455	rs1593675	10	60291694	G	A	0.851729	10q21.1	0.505	intronic	BICC1
rs2393455	rs1593677	10	60291642	A	T	0.851729	10q21.1	0.505	intronic	BICC1
rs2393455	rs1593678	10	60291548	A	G	0.851729	10q21.1	0.505	intronic	BICC1
rs2393455	rs1427224	10	60290620	G	A	0.851729	10q21.1	0.505	intronic	BICC1
rs2393455	rs1649089	10	60289695	T	C	0.851729	10q21.1	0.505	intronic	BICC1
rs2393455	rs1658477	10	60289607	A	G	0.851729	10q21.1	0.505	intronic	BICC1
rs2393455	rs1658478	10	60289551	C	T	0.851729	10q21.1	0.505	intronic	BICC1
rs2393455	rs1649091	10	60289440	T	A	0.851729	10q21.1	0.505	intronic	BICC1
rs2393455	rs1649015	10	60289031	A	G	0.851729	10q21.1	0.505	intronic	BICC1
rs2393455	rs1658483	10	60288933	C	T	0.851729	10q21.1	0.505	intronic	BICC1
rs2393455	rs1658485	10	60288331	A	G	0.851729	10q21.1	0.505	intronic	BICC1
rs2393455	rs1649018	10	60288150	T	G	0.851729	10q21.1	0.505	intronic	BICC1
rs2393455	rs1649019	10	60288111	T	C	0.851729	10q21.1	0.505	intronic	BICC1
rs2393455	rs1658486	10	60288081	A	T	0.851729	10q21.1	0.505	intronic	BICC1
rs2393455	rs1346300	10	60287635	G	C	0.851729	10q21.1	0.505	intronic	BICC1
rs2393455	rs1658488	10	60287300	C	G	0.851729	10q21.1	0.505	intronic	BICC1
rs2393455	rs9416705	10	60286816	T	C	0.851729	10q21.1	0.505	intronic	BICC1
rs2393455	rs9416704	10	60286729	T	C	0.851729	10q21.1	0.505	intronic	BICC1
rs2393455	rs2577393	10	60286159	C	T	0.851729	10q21.1	0.505	intronic	BICC1
rs2393455	rs1649021	10	60286028	C	T	0.851729	10q21.1	0.505	intronic	BICC1
rs2393455	rs1658489	10	60285924	A	G	0.851729	10q21.1	0.505	intronic	BICC1
rs2393455	rs1649022	10	60285867	A	G	0.851729	10q21.1	0.505	intronic	BICC1
rs2393455	rs1649023	10	60285820	G	A	0.851729	10q21.1	0.505	intronic	BICC1
rs2393455	rs145828461	10	60284672	A	G	0.851729	10q21.1	0.505	intronic	BICC1
rs2393455	rs147608004	10	60284404	T	G	0.851729	10q21.1	0.505	intronic	BICC1
rs2393455	rs7393811	10	60283951	A	C	0.851729	10q21.1	0.505	intronic	BICC1
rs2393455	rs7393810	10	60283906	A	G	0.851729	10q21.1	0.505	intronic	BICC1
rs2393455	rs7393610	10	60283805	A	C	0.851729	10q21.1	0.505	intronic	BICC1
rs2393455	rs7392561	10	60283570	G	A	0.851729	10q21.1	0.505	intronic	BICC1
rs2393455	rs7394395	10	60283187	G	A	0.851729	10q21.1	0.505	intronic	BICC1
rs2393455	rs7392584	10	60283090	C	T	0.851729	10q21.1	0.505	intronic	BICC1
rs2393455	rs9416703	10	60283008	A	C	0.851729	10q21.1	0.505	intronic	BICC1			Serum uric acid levels
rs2393455	rs28855176	10	60282570	G	C	0.851729	10q21.1	0.495	intronic	BICC1
rs2393455	rs111353521	10	60282543	C	T	0.851729	10q21.1	0.495	intronic	BICC1
rs2393455	rs28862452	10	60282481	A	C	0.851729	10q21.1	0.495	intronic	BICC1
rs2393455	rs1630150	10	60282347	C	A	0.851729	10q21.1	0.495	intronic	BICC1
rs2393455	rs1649024	10	60282338	G	C	0.851729	10q21.1	0.495	intronic	BICC1
rs2393455	rs1632584	10	60282078	T	C	0.851729	10q21.1	0.495	intronic	BICC1
rs2393455	rs57396248	10	60281530	T	G	0.851729	10q21.1	0.495	intronic	BICC1
rs2393455	rs1658491	10	60281354	C	T	0.851729	10q21.1	0.495	intronic	BICC1
rs2393455	rs1658492	10	60281267	C	T	0.851729	10q21.1	0.495	intronic	BICC1
rs2393455	rs1658493	10	60281090	C	T	0.851729	10q21.1	0.495	intronic	BICC1
rs2393455	rs1649027	10	60280911	T	G	0.851729	10q21.1	0.495	intronic	BICC1
rs2393455	rs1649028	10	60280428	A	G	0.851729	10q21.1	0.495	intronic	BICC1
rs2393455	rs1658494	10	60280323	C	T	0.851729	10q21.1	0.495	intronic	BICC1
rs2393455	rs1649031	10	60279742	G	A	0.851729	10q21.1	0.495	intronic	BICC1
rs2393455	rs1427195	10	60278967	T	C	0.851729	10q21.1	0.495	intronic	BICC1
rs2393455	rs1427196	10	60278573	C	T	0.851729	10q21.1	0.495	intronic	BICC1
rs2393455	rs12242287	10	60278340	A	G	0.851729	10q21.1	0.495	intronic	BICC1
rs2393455	rs12248958	10	60278255	G	A	0.851729	10q21.1	0.495	intronic	BICC1
rs2393455	rs12264028	10	60278140	C	T	0.851729	10q21.1	0.495	intronic	BICC1
rs2393455	rs1365740	10	60277549	A	C	0.851729	10q21.1	0.495	intronic	BICC1
rs2393455	rs1365741	10	60277489	C	T	0.851729	10q21.1	0.495	intronic	BICC1
rs2393455	rs2170779	10	60277249	G	A	0.851729	10q21.1	0.495	intronic	BICC1
rs2393455	rs7094882	10	60276829	C	T	0.851729	10q21.1	0.495	intronic	BICC1
rs2393455	rs11006170	10	60276369	T	C	0.851729	10q21.1	0.495	intronic	BICC1
rs2393455	rs1896243	10	60276291	C	T	0.851729	10q21.1	0.495	intronic	BICC1
rs2393455	rs1896245	10	60276083	T	G	0.851729	10q21.1	0.495	intronic	BICC1
rs2393455	rs1896246	10	60276068	A	G	0.851729	10q21.1	0.495	intronic	BICC1
rs2393455	rs1427197	10	60275150	A	G	0.851729	10q21.1	0.495	intronic	BICC1
rs2393455	rs7897298	10	60274606	T	C	0.851729	10q21.1	0.495	intronic	BICC1
rs2393455	rs10826199	10	60274213	T	C	0.851729	10q21.1	0.495	intronic	BICC1
rs2393455	rs10826198	10	60274182	C	T	0.851729	10q21.1	0.495	intronic	BICC1
rs2393455	rs1649059	10	60312599	T	C	0.848749	10q21.1	0.504	intronic	BICC1
rs2393455	rs1658490	10	60281616	G	A	0.848749	10q21.1	0.496	intronic	BICC1
rs2393455	rs1649025	10	60281584	C	G	0.848749	10q21.1	0.496	intronic	BICC1
rs2393455	rs1649026	10	60281400	A	G	0.848749	10q21.1	0.496	intronic	BICC1
rs2393455	rs1658496	10	60279909	G	A	0.848749	10q21.1	0.496	intronic	BICC1
rs2393455	rs1658497	10	60279872	C	T	0.848749	10q21.1	0.496	intronic	BICC1
rs2393455	rs1649030	10	60279830	G	A	0.848749	10q21.1	0.496	intronic	BICC1
rs2393455	rs1649032	10	60279701	T	C	0.848749	10q21.1	0.496	intronic	BICC1
rs2393455	rs1649033	10	60279634	T	C	0.848749	10q21.1	0.496	intronic	BICC1
rs2393455	rs10763553	10	60274049	C	A	0.848749	10q21.1	0.496	intronic	BICC1
rs2393455	rs10763552	10	60273977	C	T	0.848749	10q21.1	0.496	intronic	BICC1
rs2393455	rs10763551	10	60273898	G	A	0.848749	10q21.1	0.496	intronic	BICC1
rs2393455	rs7078900	10	60273430	G	A	0.848749	10q21.1	0.496	intronic	BICC1
rs2393455	rs7079648	10	60273155	C	A	0.848749	10q21.1	0.496	intronic	BICC1
rs2393455	rs1649048	10	60324282	G	A	0.848185	10q21.1	0.504	intronic	BICC1
rs2393455	rs1621811	10	60320664	T	C	0.848185	10q21.1	0.504	intronic	BICC1
rs2393455	rs1623568	10	60320446	T	C	0.848185	10q21.1	0.504	intronic	BICC1
rs2393455	rs1649055	10	60320045	T	A	0.848185	10q21.1	0.504	intronic	BICC1
rs2393455	rs1658442	10	60318897	G	A	0.848185	10q21.1	0.504	intronic	BICC1			Corneal astigmatism
rs2393455	rs1620186	10	60314275	G	A	0.848185	10q21.1	0.504	intronic	BICC1
rs2393455	rs1658451	10	60311527	A	T	0.848185	10q21.1	0.504	intronic	BICC1
rs2393455	rs1649074	10	60295342	T	G	0.848185	10q21.1	0.504	intronic	BICC1
rs2393455	rs1593672	10	60294379	T	C	0.848185	10q21.1	0.504	intronic	BICC1
rs2393455	rs2917950	10	60287132	G	A	0.848185	10q21.1	0.504	intronic	BICC1
rs2393455	rs1658495	10	60280153	C	A	0.848185	10q21.1	0.496	intronic	BICC1
rs2393455	rs7098329	10	60276915	C	T	0.848185	10q21.1	0.496	intronic	BICC1
rs2393455	rs7098326	10	60276906	C	T	0.848185	10q21.1	0.496	intronic	BICC1
rs2393455	rs1896244	10	60276182	A	G	0.848185	10q21.1	0.496	intronic	BICC1
rs2393455	rs1427198	10	60274970	T	G	0.848185	10q21.1	0.496	intronic	BICC1
rs2393455	rs1427199	10	60274941	C	T	0.848185	10q21.1	0.496	intronic	BICC1
rs2393455	rs1427200	10	60274928	C	T	0.848185	10q21.1	0.496	intronic	BICC1
rs2393455	rs1820542	10	60315643	T	C	0.847853	10q21.1	0.506	intronic	BICC1
rs2393455	rs12569559	10	60312711	T	G	0.847853	10q21.1	0.494	intronic	BICC1
rs2393455	rs1649060	10	60310480	C	G	0.847853	10q21.1	0.506	intronic	BICC1
rs2393455	rs7914888	10	60308558	T	C	0.847853	10q21.1	0.494	intronic	BICC1
rs2393455	rs7087528	10	60301294	A	T	0.847853	10q21.1	0.494	intronic	BICC1
rs2393455	rs12261597	10	60297662	T	C	0.847853	10q21.1	0.494	intronic	BICC1
rs2393455	rs12259990	10	60297574	A	G	0.847853	10q21.1	0.494	intronic	BICC1
rs2393455	rs1658481	10	60289339	A	G	0.847853	10q21.1	0.506	intronic	BICC1
rs2393455	rs6481404	10	60286071	C	G	0.847853	10q21.1	0.494	intronic	BICC1
rs2393455	rs78578882	10	60284533	C	T	0.847853	10q21.1	0.494	intronic	BICC1
rs2393455	rs7089636	10	60283309	T	G	0.847853	10q21.1	0.494	intronic	BICC1
rs2393455	rs7392591	10	60283162	C	T	0.847853	10q21.1	0.506	intronic	BICC1
rs2393455	rs149675351	10	60282639	T	C	0.847853	10q21.1	0.494	intronic	BICC1
rs2393455	rs28807822	10	60282604	G	A	0.847853	10q21.1	0.494	intronic	BICC1
rs2393455	rs11006171	10	60278487	C	T	0.847853	10q21.1	0.494	intronic	BICC1
rs2393455	rs1658460	10	60299151	T	G	0.847285	10q21.1	0.506	intronic	BICC1
rs2393455	rs1626532	10	60294685	A	T	0.847285	10q21.1	0.506	intronic	BICC1
rs2393455	rs1658470	10	60292383	A	G	0.847285	10q21.1	0.506	intronic	BICC1
rs2393455	rs1649081	10	60292444	G	A	0.846441	10q21.1	0.508	intronic	BICC1			Spherical equivalent (joint analysis main effects and education interaction)
rs2393455	rs1649082	10	60292434	A	C	0.846441	10q21.1	0.508	intronic	BICC1
rs2393455	rs1649034	10	60279324	G	A	0.845219	10q21.1	0.497	intronic	BICC1
rs2393455	rs7098606	10	60277089	C	T	0.845219	10q21.1	0.497	intronic	BICC1
rs2393455	rs7097576	10	60277055	G	A	0.845219	10q21.1	0.497	intronic	BICC1
rs2393455	rs7100474	10	60273121	T	C	0.845219	10q21.1	0.497	intronic	BICC1
rs2393455	rs1658479	10	60289398	C	A	0.844887	10q21.1	0.505	intronic	BICC1
rs2393455	rs1658480	10	60289374	C	G	0.844887	10q21.1	0.505	intronic	BICC1
rs2393455	rs1649057	10	60318114	G	A	0.844295	10q21.1	0.505	intronic	BICC1
rs2393455	rs28769024	10	60282658	G	A	0.844295	10q21.1	0.495	intronic	BICC1
rs2393455	rs112597538	10	60272708	T	C	0.844295	10q21.1	0.495	upstream	BICC1(dist=196)
rs2393455	rs11817440	10	60272369	T	C	0.844295	10q21.1	0.495	upstream	BICC1(dist=535)
rs2393455	rs1427222	10	60290970	A	G	0.84402	10q21.1	0.507	intronic	BICC1
rs2393455	rs1427223	10	60290966	T	C	0.84402	10q21.1	0.507	intronic	BICC1
rs2393455	rs1658469	10	60292402	A	G	0.843727	10q21.1	0.505	intronic	BICC1			Heel bone mineral density
rs2393455	rs1649092	10	60289389	A	T	0.841344	10q21.1	0.504	intronic	BICC1
rs2393455	rs7074778	10	60272248	C	T	0.841344	10q21.1	0.496	upstream	BICC1(dist=656)
rs2393455	rs7073504	10	60271987	G	A	0.841344	10q21.1	0.496	upstream	BICC1(dist=917)
rs2393455	rs7095501	10	60271940	T	C	0.841344	10q21.1	0.496	upstream	BICC1(dist=964)
rs2393455	rs1658484	10	60288543	G	A	0.841068	10q21.1	0.506	intronic	BICC1
rs2393455	rs1649016	10	60288540	T	A	0.841068	10q21.1	0.506	intronic	BICC1
rs2393455	rs1649017	10	60288531	T	C	0.841068	10q21.1	0.506	intronic	BICC1
rs2393455	rs1649068	10	60304864	A	C	0.834039	10q21.1	0.5089	intronic	BICC1			Spherical equivalent or myopia (age of diagnosis)
rs2393455	rs7087998	10	60271531	A	G	0.833971	10q21.1	0.496	intergenic	TFAM(dist=112541),BICC1(dist=1373)
rs2393455	rs7091440	10	60271372	T	A	0.833971	10q21.1	0.496	intergenic	TFAM(dist=112382),BICC1(dist=1532)
rs2393455	rs7099881	10	60316211	A	G	0.832111	10q21.1	0.4901	intronic	BICC1
rs2393455	rs7910442	10	60270260	T	G	0.831084	10q21.1	0.497	intergenic	TFAM(dist=111270),BICC1(dist=2644)
rs2393455	rs7921207	10	60270235	G	T	0.831084	10q21.1	0.497	intergenic	TFAM(dist=111245),BICC1(dist=2669)
rs2393455	rs1427201	10	60269755	G	T	0.831084	10q21.1	0.497	intergenic	TFAM(dist=110765),BICC1(dist=3149)
rs2393455	rs36097682	10	60269738	G	A	0.831084	10q21.1	0.497	intergenic	TFAM(dist=110748),BICC1(dist=3166)
rs2393455	rs34774248	10	60269691	A	G	0.831084	10q21.1	0.497	intergenic	TFAM(dist=110701),BICC1(dist=3213)
rs2393455	rs11006169	10	60269326	T	A	0.831084	10q21.1	0.497	intergenic	TFAM(dist=110336),BICC1(dist=3578)
rs2393455	rs7917717	10	60269100	C	A	0.831084	10q21.1	0.497	intergenic	TFAM(dist=110110),BICC1(dist=3804)
rs2393455	rs6481402	10	60268977	T	C	0.831084	10q21.1	0.497	intergenic	TFAM(dist=109987),BICC1(dist=3927)
rs2393455	rs6481401	10	60268880	A	C	0.831084	10q21.1	0.497	intergenic	TFAM(dist=109890),BICC1(dist=4024)
rs2393455	rs6481400	10	60268783	T	C	0.831084	10q21.1	0.497	intergenic	TFAM(dist=109793),BICC1(dist=4121)
rs2393455	rs717453	10	60268398	C	T	0.831084	10q21.1	0.497	intergenic	TFAM(dist=109408),BICC1(dist=4506)
rs2393455	rs717452	10	60268270	G	A	0.831084	10q21.1	0.497	intergenic	TFAM(dist=109280),BICC1(dist=4634)
rs2393455	rs1427202	10	60267917	T	A	0.831084	10q21.1	0.497	intergenic	TFAM(dist=108927),BICC1(dist=4987)
rs2393455	rs1346302	10	60267137	G	A	0.831084	10q21.1	0.497	intergenic	TFAM(dist=108147),BICC1(dist=5767)
rs2393455	rs1863664	10	60266839	A	G	0.831084	10q21.1	0.497	intergenic	TFAM(dist=107849),BICC1(dist=6065)
rs2393455	rs1863665	10	60266640	T	C	0.831084	10q21.1	0.497	intergenic	TFAM(dist=107650),BICC1(dist=6264)
rs2393455	rs12257983	10	60266555	A	C	0.831084	10q21.1	0.497	intergenic	TFAM(dist=107565),BICC1(dist=6349)
rs2393455	rs12259315	10	60266152	T	C	0.831084	10q21.1	0.497	intergenic	TFAM(dist=107162),BICC1(dist=6752)
rs2393455	rs12250013	10	60265957	C	A	0.831084	10q21.1	0.497	intergenic	TFAM(dist=106967),BICC1(dist=6947)
rs2393455	rs7088421	10	60265622	T	C	0.831084	10q21.1	0.497	intergenic	TFAM(dist=106632),BICC1(dist=7282)
rs2393455	rs7084402	10	60265404	A	G	0.831084	10q21.1	0.497	intergenic	TFAM(dist=106414),BICC1(dist=7500)			Refractive error
rs2393455	rs4113952	10	60268599	C	T	0.828235	10q21.1	0.498	intergenic	TFAM(dist=109609),BICC1(dist=4305)
rs2393455	rs7099496	10	60265242	G	A	0.828038	10q21.1	0.493	intergenic	TFAM(dist=106252),BICC1(dist=7662)
rs2393455	rs1427204	10	60267640	A	C	0.82757	10q21.1	0.498	intergenic	TFAM(dist=108650),BICC1(dist=5264)
rs2393455	rs1346301	10	60267310	G	A	0.82757	10q21.1	0.498	intergenic	TFAM(dist=108320),BICC1(dist=5594)
rs2393455	rs3001713	10	60285444	T	C	0.819038	10q21.1	0.496	intronic	BICC1
rs2393455	rs77582167	10	60286968	T	C	0.818272	10q21.1	0.496	intronic	BICC1
rs2393455	rs36151114	10	60286966	T	G	0.818272	10q21.1	0.496	intronic	BICC1
rs2393455	rs36147985	10	60286964	T	C	0.818272	10q21.1	0.496	intronic	BICC1
rs2393455	rs3001715	10	60285509	A	G	0.816405	10q21.1	0.495	intronic	BICC1
rs2393455	rs3001714	10	60285494	A	G	0.816405	10q21.1	0.495	intronic	BICC1
rs2393455	rs28426375	10	60285478	T	A	0.816405	10q21.1	0.495	intronic	BICC1
rs2393455	rs1649078	10	60293320	A	C	0.815674	10q21.1	0.4891	intronic	BICC1
rs2393455	rs1649079	10	60293319	A	T	0.815674	10q21.1	0.4891	intronic	BICC1
rs2393455	rs1649044	10	60327298	A	C	0.795547	10q21.1	0.5239	intronic	BICC1
rs2393455	rs6481399	10	60265194	C	G	0.771303	10q21.1	0.5169	intergenic	TFAM(dist=106204),BICC1(dist=7710)
rs2393455	rs7393581	10	60283525	A	T	0.722491	10q21.1	0.4682	intronic	BICC1
rs2393455	rs7392557	10	60283524	G	A	0.722491	10q21.1	0.4682	intronic	BICC1
rs2393455	rs11592748	10	60284915	A	G	0.700276	10q21.1	0.4443	intronic	BICC1
rs2393455	rs11593230	10	60284875	T	G	0.69343	10q21.1	0.4394	intronic	BICC1
rs2393455	rs3886297	10	60343350	G	C	0.674941	10q21.1	0.5149	intronic	BICC1
rs2393455	rs2033149	10	60264741	A	T	0.670451	10q21.1	0.4612	intergenic	TFAM(dist=105751),BICC1(dist=8163)			Blood urea nitrogen levels
rs2393455	rs991016	10	60311724	T	G	0.667915	10q21.1	0.5348	intronic	BICC1
rs2393455	rs10826205	10	60371606	G	A	0.63404	10q21.1	0.4165	intronic	BICC1
rs2393455	rs11594240	10	60284785	G	C	0.601543	10q21.1	0.3827	intronic	BICC1
rs2393455	rs10763561	10	60352896	C	T	0.599422	10q21.1	0.4125	intronic	BICC1
rs2393455	rs11006174	10	60285036	T	C	0.595679	10q21.1	0.3787	intronic	BICC1
rs2393455	rs12218084	10	60285083	T	A	0.583725	10q21.1	0.3767	intronic	BICC1
rs2393455	rs7912116	10	60335389	G	C	0.578712	10q21.1	0.4046	intronic	BICC1
rs2393455	rs7912792	10	60335179	C	T	0.578712	10q21.1	0.4046	intronic	BICC1
rs2393455	rs61874017	10	60343348	G	C	0.577124	10q21.1	0.5616	intronic	BICC1
rs2393455	rs4948522	10	60334575	T	C	0.576254	10q21.1	0.4036	intronic	BICC1
rs2393455	rs1982173	10	60334002	G	T	0.576254	10q21.1	0.4036	intronic	BICC1
rs2393455	rs11006188	10	60333471	G	C	0.576254	10q21.1	0.4036	intronic	BICC1
rs2393455	rs11006187	10	60333383	G	A	0.576254	10q21.1	0.4036	intronic	BICC1
rs2393455	rs6481407	10	60335090	C	T	0.574969	10q21.1	0.5944	intronic	BICC1
rs2393455	rs10740730	10	60334939	T	C	0.573548	10q21.1	0.4056	intronic	BICC1
rs2393455	rs12218930	10	60285190	G	A	0.572561	10q21.1	0.3509	intronic	BICC1
rs2393455	rs10826200	10	60333847	T	C	0.572495	10q21.1	0.4046	intronic	BICC1
rs2393455	rs11006175	10	60285225	G	A	0.571403	10q21.1	0.3529	intronic	BICC1
rs2393455	rs373896487	10	60285155	G	C	0.549509	10q21.1	0.329	intronic	BICC1
rs2393455	rs370801900	10	60285153	A	G	0.549509	10q21.1	0.329	intronic	BICC1
rs2393455	rs12258523	10	60365975	T	C	0.535992	10q21.1	0.3738	intronic	BICC1
rs2393455	rs1649053	10	60321487	T	C	0.529748	10q21.1	0.3897	intronic	BICC1
rs3891783	rs2274224	10	96039597	G	C	1	10q23.33	0.4563	exonic	PLCE1	nonsynonymous SNV	PLCE1:NM_001288989:exon20:c.G4676C:p.R1559P,PLCE1:NM_016341:exon20:c.G4724C:p.R1575P,PLCE1:NM_001165979:exon19:c.G3800C:p.R1267P,
rs3891783	rs57866767	10	96023077	T	C	1	10q23.33	0.4563	intronic	PLCE1
rs3891783	rs3891783	10	96015793	C	G	1	10q23.33	0.4563	intronic	PLCE1			Glaucoma (primary open-angle)
rs3891783	rs10786156	10	96014622	C	G	0.99606	10q23.33	0.4573	intronic	PLCE1			Migraine
rs3891783	rs11187838	10	96038686	G	A	0.996042	10q23.33	0.4553	intronic	PLCE1			Migraine
rs3891783	rs7080472	10	96012950	G	T	0.968889	10q23.33	0.4523	intronic	PLCE1
rs3891783	rs4918188	10	96033766	A	C	0.617686	10q23.33	0.3419	intronic	PLCE1
rs3891783	rs55753709	10	96029170	T	C	0.617686	10q23.33	0.3419	intronic	PLCE1
rs3891783	rs7072574	10	96036306	G	A	0.6111	10q23.33	0.3419	intronic	PLCE1			Vertical cup-disc ratio
rs3891783	rs35443777	10	96038402	G	A	0.609534	10q23.33	0.341	intronic	PLCE1
rs3891783	rs3740362	10	96030692	A	G	0.609534	10q23.33	0.341	intronic	PLCE1
rs3891783	rs1830890	10	96019501	A	G	0.609534	10q23.33	0.341	intronic	PLCE1
rs3891783	rs7075045	10	96019079	A	T	0.609534	10q23.33	0.341	intronic	PLCE1
rs3891783	rs1858610	10	96040394	G	A	0.607983	10q23.33	0.34	ncRNA_intronic	PLCE1-AS1
rs3891783	rs6583934	10	96069405	T	G	0.606102	10q23.33	0.338	intronic	PLCE1
rs3891783	rs10509670	10	96067947	A	G	0.606102	10q23.33	0.338	intronic	PLCE1
rs3891783	rs2274223	10	96066341	A	G	0.606102	10q23.33	0.338	exonic	PLCE1	nonsynonymous SNV	PLCE1:NM_001288989:exon26:c.A5732G:p.H1911R,PLCE1:NM_016341:exon26:c.A5780G:p.H1927R,PLCE1:NM_001165979:exon25:c.A4856G:p.H1619R,	Esophageal cancer,Esophageal squamous cell carcinoma
rs3891783	rs7099485	10	96065694	T	C	0.606102	10q23.33	0.338	intronic	PLCE1
rs3891783	rs3781265	10	96063279	T	A	0.606102	10q23.33	0.338	intronic	PLCE1
rs3891783	rs7897963	10	96060875	A	G	0.606102	10q23.33	0.338	intronic	PLCE1
rs3891783	rs7914672	10	96060847	T	A	0.606102	10q23.33	0.338	intronic	PLCE1
rs3891783	rs7897678	10	96060610	C	G	0.606102	10q23.33	0.338	intronic	PLCE1
rs3891783	rs7084339	10	96043732	A	G	0.606102	10q23.33	0.338	ncRNA_intronic	PLCE1-AS1
rs3891783	rs11187850	10	96068480	A	G	0.595227	10q23.33	0.335	intronic	PLCE1
rs3891783	rs7903902	10	96074157	T	C	0.595185	10q23.33	0.333	intronic	PLCE1
rs3891783	rs10882422	10	96073563	T	C	0.595185	10q23.33	0.333	intronic	PLCE1
rs3891783	rs6583935	10	96073325	C	T	0.595185	10q23.33	0.333	intronic	PLCE1
rs3891783	rs17109869	10	96000162	G	A	0.577705	10q23.33	0.337	intronic	PLCE1
rs3891783	rs11187830	10	95998179	C	T	0.577705	10q23.33	0.337	intronic	PLCE1
rs3891783	rs7096678	10	96069208	C	T	0.533957	10q23.33	0.3082	intronic	PLCE1
rs3891783	rs10509671	10	96069054	T	G	0.533957	10q23.33	0.3082	intronic	PLCE1
rs3891783	rs10882416	10	96045054	C	T	0.527787	10q23.33	0.3101	ncRNA_intronic	PLCE1-AS1
rs3891783	rs12263737	10	96044913	G	A	0.527787	10q23.33	0.3101	ncRNA_intronic	PLCE1-AS1
rs3891783	rs3765524	10	96058298	C	T	0.526678	10q23.33	0.3091	exonic	PLCE1	nonsynonymous SNV	PLCE1:NM_001288989:exon24:c.C5282T:p.T1761I,PLCE1:NM_016341:exon24:c.C5330T:p.T1777I,PLCE1:NM_001165979:exon23:c.C4406T:p.T1469I,	Esophageal cancer and gastric cancer,Dengue shock syndrome
rs3891783	rs3781264	10	96070375	A	G	0.524521	10q23.33	0.3032	intronic	PLCE1			Esophageal cancer and gastric cancer
rs3891783	rs11187851	10	96069875	G	A	0.520647	10q23.33	0.3042	intronic	PLCE1
[truncated: 1,310 more rows]
