# Supplementary material for: Bioinformatic Prioritization and Functional Annotation of GWAS-Based Candidate Genes for Primary Open-Angle Glaucoma
Source: Genes (Basel). 2022 Jun 13;13(6):1055. doi: 10.3390/genes13061055 (PMC9222386; doi:10.3390/genes13061055)
Supplement: Supplementary file 1 [file genes-13-01055-s001.zip › Supplementary Table S2 DEPICT gene prioritization and tissue&cell enrichment output.xlsx]

## Sheet: Genes
Supplementary Table S2A. DEPICT gene prioritization results using POAG GWAS summary statistics (FDR <0.05).
Ensembl gene ID	Gene symbol	Nominal P value	Chromosome and position	GWAS P value	FDR
ENSG00000107249	GLIS3	3.65e-10	chr9:3824127-4348392	3.78e-07	<=0.01
ENSG00000156804	FBXO32	8.84e-09	chr8:124510129-124553446	8.26e-09	<=0.01
ENSG00000135736	CCDC102A	1.05e-08	chr16:57546090-57625593	2.44e-06	<=0.01
ENSG00000140262	TCF12	2.95e-08	chr15:56922379-57591479	8.23e-09	<=0.01
ENSG00000138193	PLCE1	5.62e-08	chr10:95753746-96088149	1.55e-08	<=0.01
ENSG00000085276	MECOM	8.33e-08	chr3:168801287-169381406	9.31e-08	<=0.01
ENSG00000196914	ARHGEF12	1e-07	chr11:120107349-120360645	1.07e-11	<=0.01
ENSG00000145012	LPP	1.46e-07	chr3:187871072-188608460	4.92e-08	<=0.01
ENSG00000122870	BICC1	8.75e-07	chr10:60272900-60591195	7.13e-09	<=0.01
ENSG00000142871	CYR61	1e-06	chr1:85784168-86049645	1.13e-06	<=0.01
ENSG00000083307	GRHL2	1.67e-06	chr8:102504660-102681954	7.98e-06	<=0.01
ENSG00000168056	LTBP3	4.12e-06	chr11:65190245-65341413	3.46e-10	<=0.01
ENSG00000070366	SMG6	7.26e-06	chr17:1963133-2228554	5.39e-06	<=0.01
ENSG00000116132	PRRX1	8.96e-06	chr1:170631869-170708560	7.49e-06	<=0.01
ENSG00000196428	TSC22D2	9.42e-06	chr3:150126080-150177903	1.85e-08	<=0.01
ENSG00000049323	LTBP1	1.02e-05	chr2:33172039-33624576	1.08e-06	<=0.01
ENSG00000073712	FERMT2	1.03e-05	chr14:53323986-53419153	8.46e-06	<=0.01
ENSG00000154188	ANGPT1	1.07e-05	chr8:108261721-108510283	7.28e-12	<=0.01
ENSG00000100154	TTC28	1.34e-05	chr22:28374004-29138410	1.8e-11	<=0.01
ENSG00000183762	KREMEN1	1.48e-05	chr22:29469066-29655586	7.72e-06	<=0.01
ENSG00000100625	SIX4	1.57e-05	chr14:60863187-61550451	7.78e-24	<=0.01
ENSG00000196526	AFAP1	2.36e-05	chr4:7760441-7941653	5.81e-27	<=0.01
ENSG00000102554	KLF5	2.63e-05	chr13:73629114-73651676	1.4e-06	<=0.01
ENSG00000122786	CALD1	2.67e-05	chr7:134429003-134655479	5.17e-06	<=0.01
ENSG00000105974	CAV1	3.06e-05	chr7:115575202-116201233	3.8e-12	<=0.01
ENSG00000129250	KIF1C	3.54e-05	chr17:4835592-4955304	4.25e-06	<=0.01
ENSG00000120071	KIAA1267	3.73e-05	chr17:43471275-44896082	1.56e-07	<=0.01
ENSG00000100106	TRIOBP	4.53e-05	chr22:38093011-38213183	1.34e-06	<=0.01
ENSG00000185483	ROR1	5.01e-05	chr1:64239693-64647181	1.39e-06	<=0.01
ENSG00000136859	ANGPTL2	5.17e-05	chr9:129622944-129985445	3.9e-06	<=0.01
ENSG00000143013	LMO4	7.4e-05	chr1:87794151-87812788	3.01e-06	<=0.01
ENSG00000101311	FERMT1	7.66e-05	chr20:6055492-6104191	6.6e-06	<=0.01
ENSG00000101493	ZNF516	0.000112	chr18:74069644-74207146	2.28e-06	<=0.01
ENSG00000245532	NEAT1	0.00012	chr11:65190245-65341413	3.46e-10	<=0.01
ENSG00000054598	FOXC1	0.00012	chr6:1610679-1614127	3.67e-14	<=0.01
ENSG00000112079	STK38	0.000133	chr6:36322419-36932613	1.36e-06	<=0.01
ENSG00000126778	SIX1	0.000165	chr14:60863187-61550451	7.78e-24	<=0.01
ENSG00000166689	PLEKHA7	0.000169	chr11:16799842-17035990	9.19e-07	<=0.01
ENSG00000105971	CAV2	0.000198	chr7:115575202-116201233	3.8e-12	<=0.01
ENSG00000169604	ANTXR1	0.00022	chr2:69240310-69476459	5.3e-07	<=0.01
ENSG00000189079	ARID2	0.000243	chr12:46123448-46301823	2.31e-06	<=0.01
ENSG00000079335	CDC14A	0.000244	chr1:100810584-101007574	2.79e-06	<=0.01
ENSG00000075420	FNDC3B	0.000284	chr3:171757418-172119455	8.1e-08	<=0.01
ENSG00000189060	H1F0	0.00029	chr22:38093011-38213183	1.34e-06	<=0.01
ENSG00000215012	C22orf29	0.000353	chr22:19770747-19929359	1.05e-13	<=0.01
ENSG00000228224	NACAP1	0.000455	chr8:102374022-102384935	7.94e-06	<=0.01
ENSG00000164463	C5orf41	0.00063	chr5:172483355-172591390	3.46e-08	<=0.01
ENSG00000178852	C17orf57	0.000644	chr17:45400656-45789427	4.14e-07	<=0.01
ENSG00000147883	CDKN2B	0.000665	chr9:21802635-22121096	2.06e-49	<=0.01
ENSG00000086015	MAST2	0.000734	chr1:46016215-46642160	6.27e-06	<=0.01
ENSG00000071575	TRIB2	0.000834	chr2:12857015-12882860	6.96e-06	<=0.01
ENSG00000107731	UNC5B	0.000873	chr10:72972327-73062621	3.37e-06	<=0.01
ENSG00000020426	MNAT1	0.000892	chr14:60863187-61550451	7.78e-24	<=0.01
ENSG00000146411	SLC2A12	0.00109	chr6:134309835-134373774	6.43e-06	<=0.01
ENSG00000176678	FOXL1	0.00112	chr16:86612115-86615303	3.04e-06	<=0.01
ENSG00000229127	AC007038.1	0.00126	chr2:210867289-211179914	5.16e-06	<=0.01
ENSG00000100393	EP300	0.0013	chr22:41487790-41698963	3.24e-06	<=0.01
ENSG00000105245	NUMBL	0.00139	chr19:41171810-41314336	2.66e-06	<=0.01
ENSG00000255545	AP004608.1	0.00147	chr11:134306367-134375507	2.99e-06	<=0.01
ENSG00000060718	COL11A1	0.00149	chr1:103342023-103574052	2.02e-08	<=0.01
ENSG00000075223	SEMA3C	0.00193	chr7:80371854-80551675	7.02e-09	<=0.01
ENSG00000125845	BMP2	0.00205	chr20:6748311-6760910	7.6e-10	<=0.01
ENSG00000248463	AC040170.1	0.00216	chr16:86320033-86326993	7.24e-06	<=0.01
ENSG00000187720	THSD4	0.00243	chr15:71389291-72075722	1.61e-06	<0.05
ENSG00000112782	CLIC5	0.00246	chr6:45848750-46048132	6.25e-07	<0.05
ENSG00000174332	GLIS1	0.0026	chr1:53971910-54199877	4.73e-06	<0.05
ENSG00000084636	COL16A1	0.00283	chr1:32083287-32169920	8.36e-06	<0.05
ENSG00000171812	COL8A2	0.00369	chr1:36560837-36646450	4.32e-06	<0.05
ENSG00000143995	MEIS1	0.00387	chr2:66660584-66799890	3.93e-08	<0.05
ENSG00000077063	CTTNBP2	0.00402	chr7:117350705-117514193	1.18e-08	<0.05
ENSG00000141279	NPEPPS	0.00437	chr17:45400656-45789427	4.14e-07	<0.05
ENSG00000095596	CYP26A1	0.00521	chr10:94833232-94837647	3.22e-07	<0.05
ENSG00000184557	SOCS3	0.00681	chr17:76352864-76420635	4.62e-07	<0.05
ENSG00000117461	PIK3R3	0.00732	chr1:46016215-46642160	6.27e-06	<0.05
ENSG00000077092	RARB	0.00734	chr3:25215823-25639423	3.35e-08	<0.05
ENSG00000091128	LAMB4	0.00752	chr7:107663993-107770801	3.34e-06	<0.05
ENSG00000168530	MYL1	0.00756	chr2:210867289-211179914	5.16e-06	<0.05
ENSG00000256463	SALL3	0.00806	chr18:76740275-76757397	3.89e-06	<0.05
ENSG00000116871	MAP7D1	0.01	chr1:36560837-36646450	4.32e-06	<0.05
ENSG00000119681	LTBP2	0.01	chr14:74942895-75330537	3.42e-06	<0.05
ENSG00000005108	THSD7A	0.01	chr7:11410064-11871824	1.45e-10	<0.05
ENSG00000082438	COBLL1	0.01	chr2:165510134-165700189	5.09e-06	<0.05
ENSG00000057019	DCBLD2	0.01	chr3:98451080-98701940	8.19e-06	<0.05
ENSG00000104213	PDGFRL	0.01	chr8:17433942-17658426	8.87e-06	<0.05
ENSG00000179104	TMTC2	0.02	chr12:83080659-83528649	1.87e-09	<0.05
ENSG00000147889	CDKN2A	0.02	chr9:21802635-22121096	2.06e-49	<0.05
Supplementary Table S2B. DEPICT gene set enrichment results using POAG GWAS summary statistics (FDR <0.05).
Original gene set ID	Original gene set description	Nominal P value	FDR	Reconstituted gene set Z score gene 1	Reconstituted gene set Z score gene 2	Reconstituted gene set Z score gene 3	Reconstituted gene set Z score gene 4	Reconstituted gene set Z score gene 5	Reconstituted gene set Z score gene 6	Reconstituted gene set Z score gene 7	Reconstituted gene set Z score gene 8	Reconstituted gene set Z score gene 9	Reconstituted gene set Z score gene 10
MP:0000272	abnormal aorta morphology	1.07e-06	<0.01	FERMT2 (3.8)	ANTXR1 (3.5)	CALD1 (3.1)	DDAH1 (3.1)	LTBP2 (3.1)	MECOM (2.9)	SIX3 (2.8)	BMP2 (2.7)	UNC5B (2.7)	RARB (2.7)
MP:0005296	abnormal humerus morphology	1.16e-06	<0.01	SIX1 (4.1)	BMP2 (3.8)	GMDS (3.6)	SIX4 (3.3)	PLCE1 (3.2)	SLC2A12 (3.1)	GLIS1 (3.0)	COL11A1 (3.0)	ZNF516 (2.9)	LMX1B (2.8)
GO:0007507	heart development	1.27e-06	<0.01	MYBPC3 (4.2)	RARB (3.4)	UNC5B (3.2)	FOXL1 (2.9)	FBXO32 (2.6)	ROR1 (2.6)	ABRA (2.6)	CCDC102A (2.6)	EGLN3 (2.5)	ENSG00000229127 (2.5)
GO:0035295	tube development	1.33e-06	<0.01	ROR1 (3.0)	THSD4 (2.9)	FOXL1 (2.9)	SALL3 (2.9)	RARB (2.9)	MECOM (2.8)	LMX1B (2.8)	CYP26A1 (2.6)	CTTNBP2 (2.6)	GRHL2 (2.5)
MP:0003935	abnormal craniofacial development	1.44e-06	<0.01	SIX4 (5.3)	SIX3 (5.2)	CYP26A1 (4.6)	ANTXR1 (3.3)	SLC2A12 (3.2)	SIX1 (3.1)	RARB (3.1)	KLF5 (2.9)	WNT3 (2.7)	C14orf39 (2.7)
MP:0011108	partial embryonic lethality during organogenesis	2.18e-06	<0.01	RARB (3.3)	LPP (2.8)	CYP26A1 (2.8)	UNC5B (2.7)	ABCA1 (2.7)	KLF5 (2.6)	H1F0 (2.6)	BMP2 (2.5)	SALL1 (2.5)	CALD1 (2.3)
MP:0001698	decreased embryo size	2.66e-06	<0.01	EP300 (3.1)	SALL1 (3.0)	CYP26A1 (3.0)	KIAA1267 (3.0)	NPEPPS (2.9)	ROR1 (2.8)	ARID2 (2.7)	FNDC3B (2.6)	KPNB1 (2.5)	LPP (2.4)
MP:0001732	postnatal growth retardation	3.21e-06	<0.01	BICC1 (3.2)	FNDC3B (2.8)	FOXC1 (2.8)	PKHD1 (2.7)	TTC28 (2.7)	ABCA1 (2.5)	FOXL1 (2.5)	ARHGEF12 (2.4)	KCNK5 (2.4)	LPHN3 (2.4)
MP:0003229	abnormal vitelline vasculature morphology	3.24e-06	<0.01	ETS1 (4.0)	MECOM (3.9)	TRIOBP (3.8)	UNC5B (3.2)	FNDC3B (3.0)	CAV1 (3.0)	SALL1 (3.0)	PLCE1 (2.8)	KIAA1267 (2.7)	TCF12 (2.6)
MP:0004969	pale kidney	5.58e-06	<0.01	COL4A3 (7.6)	TM4SF20 (3.5)	IKZF2 (3.3)	ARHGEF12 (3.1)	CYR61 (3.0)	BICC1 (3.0)	DDAH1 (2.9)	TMEM136 (2.8)	PLEKHA7 (2.7)	PKHD1 (2.7)
MP:0002428	abnormal semicircular canal morphology	5.59e-06	<0.01	FOXC1 (6.0)	SIX4 (4.7)	SIX1 (4.5)	SALL1 (4.1)	SALL3 (4.1)	KLF5 (3.8)	CYP26A1 (3.4)	SLC2A12 (3.3)	CDC14A (3.1)	LINC00460 (3.0)
GO:0001934	positive regulation of protein phosphorylation	9.29e-06	<0.01	ENSG00000227495 (3.5)	C5orf41 (3.0)	ENSG00000240476 (3.0)	SEMA3C (2.7)	GLIS3 (2.6)	LMO4 (2.6)	LTBP2 (2.5)	ALCAM (2.3)	ANGPTL2 (2.3)	MZT1 (2.2)
MP:0000159	abnormal xiphoid process morphology	9.65e-06	<0.01	SIX4 (4.9)	FOXC1 (3.8)	BICC1 (3.6)	ANTXR1 (3.6)	GMDS (3.5)	ROR1 (3.4)	LPHN3 (3.3)	LMX1B (3.3)	SIX1 (3.2)	C14orf39 (3.1)
MP:0000157	abnormal sternum morphology	1.17e-05	<0.01	SIX1 (3.6)	SALL1 (3.6)	TTC28 (3.5)	SIX4 (3.4)	ZNF516 (3.3)	TCF12 (3.3)	PLCE1 (3.3)	THSD4 (2.9)	ANTXR1 (2.9)	LMX1B (2.9)
MP:0002233	abnormal nose morphology	1.49e-05	<0.01	SIX4 (6.1)	SIX3 (4.6)	FOXC1 (4.3)	C14orf39 (4.3)	ENSG00000236502 (3.8)	SIX1 (3.6)	SIX6 (3.3)	CYP26A1 (3.2)	PRRX1 (3.2)	MECOM (3.0)
MP:0000550	abnormal forelimb morphology	1.73e-05	<0.01	KLF5 (4.7)	SIX1 (4.4)	BMP2 (4.3)	RARB (4.0)	PRRX1 (3.9)	COL11A1 (3.4)	SALL1 (3.1)	CYP26A1 (3.0)	SIX4 (3.0)	ANTXR1 (3.0)
GO:0009792	embryo development ending in birth or egg hatching	1.86e-05	<0.01	CCDC102A (3.2)	CYP26A1 (3.0)	SALL3 (3.0)	FOXC1 (3.0)	WNT3 (2.9)	TTC28 (2.8)	RARB (2.7)	SIX4 (2.4)	MECOM (2.3)	ROR1 (2.2)
MP:0008395	abnormal osteoblast differentiation	1.93e-05	<0.01	PRRX1 (5.0)	COL8A2 (3.7)	COL16A1 (3.5)	GLIS3 (3.4)	BICC1 (3.4)	KLF5 (3.2)	SIX1 (3.2)	SOCS3 (2.9)	CAV1 (2.9)	ALCAM (2.8)
MP:0000536	hydroureter	2.08e-05	<0.01	SIX1 (4.8)	THSD4 (4.6)	MECOM (3.7)	SALL1 (3.4)	RARB (3.3)	GMDS (3.2)	BICC1 (3.2)	LTBP1 (3.2)	LPHN3 (3.0)	FOXC1 (2.9)
MP:0011099	complete lethality throughout fetal growth and development	2.14e-05	<0.01	MEIS1 (3.4)	ANGPT1 (3.4)	ENSG00000223949 (2.9)	TTC28 (2.7)	CYR61 (2.7)	STK38 (2.7)	ANGPTL2 (2.6)	KIAA1267 (2.6)	FERMT2 (2.6)	FNDC3B (2.5)
MP:0003419	delayed endochondral bone ossification	2.36e-05	<0.01	BICC1 (4.3)	PLCE1 (4.0)	COL8A2 (3.9)	SIX1 (3.9)	PRRX1 (3.9)	COL11A1 (3.8)	MMP26 (3.7)	ANGPT1 (3.5)	MECOM (3.4)	LMO4 (3.3)
ENSG00000162337	LRP5 PPI subnetwork	2.4e-05	<0.01	ROR1 (4.2)	CCDC102A (3.4)	LTBP1 (3.4)	CYP26A1 (3.1)	DDAH1 (3.0)	PLEKHA7 (2.9)	CYR61 (2.8)	COL8A2 (2.8)	KREMEN1 (2.8)	MECOM (2.8)
GO:0017147	Wnt-protein binding	2.66e-05	<0.01	PDGFRL (5.1)	COL8A2 (4.7)	ROR1 (4.0)	PLEKHA7 (3.7)	FOXC1 (3.5)	ANTXR1 (3.5)	LTBP1 (3.5)	COL11A1 (3.3)	CYP26A1 (3.0)	PRRX1 (3.0)
GO:0043009	chordate embryonic development	2.79e-05	<0.01	CCDC102A (3.3)	FOXC1 (3.0)	CYP26A1 (3.0)	SALL3 (2.9)	TTC28 (2.9)	WNT3 (2.8)	RARB (2.7)	SIX4 (2.4)	ROR1 (2.3)	ARID2 (2.3)
ENSG00000100393	EP300 PPI subnetwork	3.01e-05	<0.01	KIAA1267 (3.1)	ZFP91 (2.9)	TRIB2 (2.9)	TCF12 (2.8)	C5orf41 (2.8)	ZNF516 (2.8)	SOCS3 (2.5)	EP300 (2.5)	CCDC102A (2.5)	FBXO32 (2.4)
MP:0011090	partial perinatal lethality	3.28e-05	<0.01	ROR1 (3.9)	BICC1 (3.6)	CYR61 (3.2)	RARB (3.1)	GLIS3 (3.1)	DCBLD2 (2.9)	ROBO2 (2.9)	ZBTB34 (2.7)	EP300 (2.7)	KIAA1267 (2.6)
MP:0002135	abnormal kidney morphology	3.46e-05	<0.01	THSD4 (4.2)	RARB (3.6)	LTBP1 (3.5)	MECOM (3.4)	COL4A3 (3.1)	ANGPT1 (3.0)	THSD7A (3.0)	ROR1 (2.8)	ADAMTS8 (2.8)	CYR61 (2.7)
GO:0005667	transcription factor complex	3.51e-05	<0.01	ZNF516 (3.8)	MECOM (3.6)	SIX4 (3.5)	SIX1 (3.4)	PRRX1 (3.0)	BMP2 (3.0)	KLF5 (2.8)	SALL1 (2.7)	LMO4 (2.7)	TCF12 (2.5)
MP:0003446	renal hypoplasia	3.73e-05	<0.01	THSD4 (5.1)	RARB (5.1)	SALL1 (4.6)	LTBP1 (4.1)	SIX4 (3.8)	GLIS1 (3.7)	MEIS1 (3.3)	FOXC1 (3.0)	ZNF516 (3.0)	SALL3 (2.9)
ENSG00000125084	WNT1 PPI subnetwork	4.59e-05	<0.05	PLEKHA7 (4.5)	FOXC1 (3.9)	PDGFRL (3.7)	PTHLH (3.3)	MECOM (3.1)	CCDC102A (2.9)	SIX3 (2.8)	PI16 (2.7)	ROR1 (2.6)	PRRX1 (2.6)
GO:0031401	positive regulation of protein modification process	4.77e-05	<0.05	ENSG00000240476 (2.6)	MZT1 (2.4)	ENSG00000227290 (2.4)	ENSG00000227495 (2.3)	FOXL1 (2.3)	GLIS3 (2.3)	LMO4 (2.2)	MNAT1 (2.2)	C2orf67 (2.1)	STH (2.1)
MP:0000534	abnormal ureter morphology	5.39e-05	<0.05	THSD4 (4.6)	RARB (4.3)	LTBP1 (4.1)	LTBP2 (3.7)	PLCE1 (3.3)	LPHN3 (3.3)	FOXC1 (3.2)	BICC1 (3.1)	MECOM (3.0)	UNC5B (3.0)
GO:0002009	morphogenesis of an epithelium	5.49e-05	<0.05	THSD4 (3.7)	LMX1B (3.7)	SALL3 (3.6)	CTTNBP2 (3.4)	GRHL2 (3.2)	FOXL1 (3.1)	WNT3 (3.0)	GLIS1 (3.0)	ROR1 (2.5)	SALL1 (2.5)
GO:0003007	heart morphogenesis	5.66e-05	<0.05	MYBPC3 (3.6)	FOXL1 (3.4)	UNC5B (3.4)	RARB (3.1)	ENSG00000229127 (3.0)	ENSG00000227544 (2.8)	ENSG00000256746 (2.6)	ROR1 (2.6)	FOXC1 (2.6)	ABRA (2.5)
GO:0035272	exocrine system development	5.68e-05	<0.05	ENSG00000256746 (3.3)	ENSG00000232197 (3.1)	CDKN2B-AS (3.0)	PLEKHA7 (2.9)	THSD4 (2.7)	C9orf53 (2.7)	SLC2A12 (2.7)	ENSG00000231330 (2.6)	LMX1B (2.6)	GRHL2 (2.6)
GO:0022612	gland morphogenesis	5.72e-05	<0.05	GRHL2 (4.1)	THSD4 (3.9)	SEMA3C (3.7)	ENSG00000237463 (3.3)	ZNF366 (3.1)	KLF5 (3.0)	ENSG00000256746 (2.9)	LMX1B (2.9)	FOXL1 (2.8)	DCBLD2 (2.7)
GO:0048729	tissue morphogenesis	6.63e-05	<0.05	THSD4 (3.7)	WNT3 (3.3)	CYP26A1 (3.1)	FOXL1 (3.1)	SALL3 (2.9)	GRHL2 (2.8)	GLIS1 (2.8)	LMX1B (2.8)	ROR1 (2.8)	DCBLD2 (2.6)
MP:0002116	abnormal craniofacial bone morphology	6.65e-05	<0.05	FOXC1 (6.3)	SIX4 (5.7)	SIX1 (4.9)	COL8A2 (4.3)	MECOM (4.1)	GMDS (3.9)	RARB (3.8)	COL11A1 (3.7)	ROR1 (3.7)	CYP26A1 (3.6)
GO:0044212	transcription regulatory region DNA binding	7e-05	<0.05	KIAA1267 (3.8)	SALL1 (3.1)	ARHGEF12 (3.0)	GPBP1L1 (2.9)	SALL3 (2.9)	UNC5B (2.8)	BMP2 (2.7)	SOCS3 (2.7)	MECOM (2.6)	FOXL1 (2.3)
GO:0042327	positive regulation of phosphorylation	7.07e-05	<0.05	ENSG00000240476 (3.1)	ENSG00000227495 (3.0)	SEMA3C (3.0)	C5orf41 (2.8)	GLIS3 (2.5)	LTBP2 (2.5)	ANGPT1 (2.5)	ANGPTL2 (2.4)	TRIOBP (2.3)	CAV2 (2.2)
MP:0000477	abnormal intestine morphology	7.44e-05	<0.05	BICC1 (3.9)	COL16A1 (2.8)	FERMT2 (2.7)	CALD1 (2.7)	CASP7 (2.6)	LTBP1 (2.4)	TTC28 (2.4)	ANGPTL2 (2.4)	ANTXR1 (2.3)	SIX6 (2.3)
GO:0042813	Wnt-activated receptor activity	7.45e-05	<0.05	COL8A2 (4.5)	PDGFRL (4.4)	FOXC1 (4.2)	ROR1 (4.1)	PLEKHA7 (3.6)	PLCE1 (3.4)	LTBP1 (3.3)	CCDC102A (3.2)	PI16 (3.0)	SALL1 (2.6)
GO:0035239	tube morphogenesis	7.59e-05	<0.05	LMX1B (3.8)	THSD4 (3.3)	SALL3 (3.2)	RARB (3.1)	ROR1 (2.9)	GRHL2 (2.9)	WNT3 (2.9)	CTTNBP2 (2.7)	EMID1 (2.7)	SALL1 (2.7)
MP:0000063	decreased bone mineral density	7.67e-05	<0.05	CYR61 (3.8)	BICC1 (3.6)	BMP2 (3.5)	SOCS3 (3.4)	ANGPTL2 (3.4)	COL16A1 (3.3)	COL11A1 (3.0)	FOXC1 (2.9)	SEMA3C (2.8)	TRIB2 (2.8)
GO:0010562	positive regulation of phosphorus metabolic process	8.05e-05	<0.05	ENSG00000240476 (3.3)	ENSG00000227495 (2.9)	SEMA3C (2.8)	C5orf41 (2.8)	ANGPT1 (2.5)	LTBP2 (2.5)	GLIS3 (2.4)	ANGPTL2 (2.4)	LTBP3 (2.3)	TRIOBP (2.2)
GO:0045937	positive regulation of phosphate metabolic process	8.05e-05	<0.05	ENSG00000240476 (3.3)	ENSG00000227495 (2.9)	SEMA3C (2.8)	C5orf41 (2.8)	ANGPT1 (2.5)	LTBP2 (2.5)	GLIS3 (2.4)	ANGPTL2 (2.4)	LTBP3 (2.3)	TRIOBP (2.2)
ENSG00000101665	SMAD7 PPI subnetwork	8.53e-05	<0.05	UNC5B (3.3)	ARID2 (3.3)	KREMEN1 (3.2)	KIAA1267 (3.1)	TRIOBP (2.8)	BTRC (2.6)	ZNF516 (2.6)	TCF12 (2.5)	ADAMTS8 (2.4)	IPP (2.3)
GO:0051093	negative regulation of developmental process	8.8e-05	<0.05	SALL3 (3.7)	LMX1B (3.2)	TBKBP1 (2.7)	H1F0 (2.6)	SALL1 (2.6)	GLIS1 (2.6)	ANGPTL2 (2.4)	WNT3 (2.3)	NUMBL (2.2)	C9orf53 (2.2)
ENSG00000005339	CREBBP PPI subnetwork	9.14e-05	<0.05	ZNF516 (3.9)	EP300 (3.1)	SALL1 (2.9)	KIAA1267 (2.8)	SOCS3 (2.8)	CCDC102A (2.6)	TRIOBP (2.5)	CASP7 (2.3)	CYR61 (2.2)	CELF1 (2.2)
MP:0002705	dilated renal tubules	9.22e-05	<0.05	COL4A3 (7.0)	BICC1 (4.5)	PKHD1 (4.2)	THSD7A (4.1)	PLCE1 (3.8)	GLIS3 (3.2)	FNDC3B (3.2)	CDC14A (2.6)	DCBLD2 (2.5)	LMX1B (2.5)
ENSG00000166033	HTRA1 PPI subnetwork	9.28e-05	<0.05	CDKN2B (3.9)	CAV1 (3.6)	UNC5B (3.5)	CLIC5 (3.4)	FERMT2 (3.2)	LTBP2 (3.1)	PRKAG2 (3.0)	CALD1 (2.9)	CYR61 (2.8)	MTUS1 (2.7)
MP:0005565	increased blood urea nitrogen level	0.000112	<0.05	COL4A3 (7.3)	PKHD1 (5.4)	FBP1 (3.7)	COBLL1 (3.2)	FOXC1 (3.0)	THSD7A (2.8)	TM4SF20 (2.8)	BICC1 (2.6)	SOCS3 (2.4)	PI16 (2.4)
MP:0003070	increased vascular permeability	0.000119	<0.05	CAV2 (4.9)	FERMT1 (3.2)	CMBL (3.0)	PRRX1 (2.9)	CAV1 (2.9)	UNC5B (2.5)	ACP2 (2.3)	EMID1 (2.2)	LINC00460 (2.2)	AFAP1 (2.2)
MP:0006027	impaired lung alveolus development	0.000122	<0.05	MEIS1 (4.4)	LMO4 (3.2)	FERMT2 (3.2)	ANGPTL2 (3.0)	MECOM (2.9)	BICC1 (2.9)	ROR1 (2.9)	CALD1 (2.7)	FNDC3B (2.7)	LTBP1 (2.7)
MP:0011086	partial postnatal lethality	0.000125	<0.05	MEIS1 (3.2)	TTC28 (3.1)	FERMT2 (2.9)	BMP2 (2.7)	PRRX1 (2.7)	RARB (2.7)	ANGPT1 (2.6)	LTBP1 (2.6)	LPP (2.6)	THSD7A (2.5)
ENSG00000134245	WNT2B PPI subnetwork	0.000131	<0.05	PDGFRL (5.0)	PLEKHA7 (4.5)	CYP26A1 (4.4)	ROR1 (4.4)	FOXC1 (4.0)	COL8A2 (3.6)	PI16 (3.5)	LTBP1 (3.1)	ADAMTS8 (3.1)	THSD4 (3.0)
ENSG00000154342	WNT3A PPI subnetwork	0.000133	<0.05	PDGFRL (5.0)	PI16 (4.5)	ROR1 (4.2)	PLEKHA7 (4.1)	COL8A2 (4.0)	CYP26A1 (3.7)	ADAMTS8 (3.5)	PTHLH (3.1)	LTBP1 (3.0)	KLF5 (2.7)
GO:0060429	epithelium development	0.000135	<0.05	SALL3 (3.3)	KLF5 (3.0)	THSD4 (2.9)	GRHL2 (2.8)	GLIS1 (2.8)	MECOM (2.7)	FOXL1 (2.6)	ENSG00000248463 (2.5)	FOXC1 (2.4)	SEMA3C (2.4)
MP:0000107	abnormal frontal bone morphology	0.000136	<0.05	SIX4 (5.9)	SALL1 (4.2)	SIX1 (4.1)	BMP2 (4.0)	MMP26 (3.9)	PRRX1 (3.8)	ZNF516 (3.2)	COL8A2 (3.0)	UNC5B (3.0)	KLF5 (2.9)
ENSG00000175793	SFN PPI subnetwork	0.000141	<0.05	PLEKHA7 (4.3)	CAV2 (4.1)	ITPKC (3.5)	COBLL1 (3.4)	GRHL2 (3.3)	KLF5 (3.2)	FERMT1 (3.1)	CAV1 (2.9)	KIF1C (2.5)	ARHGEF12 (2.5)
GO:0000981	sequence-specific DNA binding RNA polymerase II transcription factor activity	0.000142	<0.05	ENSG00000236502 (4.2)	MECOM (3.8)	ZNF516 (3.5)	SIX6 (3.4)	BMP2 (3.2)	SIX3 (3.2)	THSD7A (3.2)	FOXL1 (3.1)	RARB (3.1)	SALL1 (3.0)
GO:0001067	regulatory region nucleic acid binding	0.000153	<0.05	KIAA1267 (3.8)	SALL1 (2.9)	ARHGEF12 (2.9)	GPBP1L1 (2.9)	SOCS3 (2.8)	SALL3 (2.7)	BMP2 (2.7)	UNC5B (2.6)	MECOM (2.5)	EP300 (2.3)
GO:0000975	regulatory region DNA binding	0.000153	<0.05	KIAA1267 (3.8)	SALL1 (2.9)	ARHGEF12 (2.9)	GPBP1L1 (2.9)	SOCS3 (2.8)	SALL3 (2.7)	BMP2 (2.7)	UNC5B (2.6)	MECOM (2.5)	EP300 (2.3)
GO:0032270	positive regulation of cellular protein metabolic process	0.000153	<0.05	ENSG00000240476 (2.4)	BTRC (2.3)	ANGPT1 (2.2)	MZT1 (2.2)	LMO4 (2.1)	ENSG00000227495 (2.1)	GLIS3 (2.1)	STH (2.1)	ENSG00000227290 (2.0)	C2orf67 (2.0)
GO:0048598	embryonic morphogenesis	0.000153	<0.05	LMX1B (4.0)	CYP26A1 (3.8)	FOXC1 (3.7)	SALL3 (3.6)	GLIS1 (3.5)	SALL1 (3.1)	SIX1 (3.0)	WNT3 (2.9)	SIX4 (2.8)	MEIS1 (2.8)
MP:0008271	abnormal bone ossification	0.000154	<0.05	COL11A1 (4.8)	SIX1 (3.8)	PRRX1 (3.7)	FOXC1 (3.4)	UNC5B (3.3)	BICC1 (2.9)	NPY1R (2.9)	BMP2 (2.8)	LTBP1 (2.8)	GLIS1 (2.8)
ENSG00000135925	WNT10A PPI subnetwork	0.000171	<0.05	PDGFRL (5.2)	ROR1 (4.5)	PLEKHA7 (4.5)	CYP26A1 (4.4)	FOXC1 (4.0)	COL8A2 (3.7)	PI16 (3.6)	THSD4 (3.2)	LTBP1 (3.1)	ADAMTS8 (3.0)
ENSG00000169884	WNT10B PPI subnetwork	0.000171	<0.05	PDGFRL (5.2)	ROR1 (4.5)	PLEKHA7 (4.5)	CYP26A1 (4.4)	FOXC1 (4.0)	COL8A2 (3.7)	PI16 (3.6)	THSD4 (3.2)	LTBP1 (3.1)	ADAMTS8 (3.0)
ENSG00000158955	WNT9B PPI subnetwork	0.000171	<0.05	PDGFRL (5.2)	ROR1 (4.5)	PLEKHA7 (4.5)	CYP26A1 (4.4)	FOXC1 (4.0)	COL8A2 (3.7)	PI16 (3.6)	THSD4 (3.2)	LTBP1 (3.1)	ADAMTS8 (3.0)
ENSG00000105989	WNT2 PPI subnetwork	0.000171	<0.05	PDGFRL (5.2)	ROR1 (4.5)	PLEKHA7 (4.5)	CYP26A1 (4.4)	FOXC1 (4.0)	COL8A2 (3.7)	PI16 (3.6)	THSD4 (3.2)	LTBP1 (3.1)	ADAMTS8 (3.0)
ENSG00000085741	WNT11 PPI subnetwork	0.000171	<0.05	PDGFRL (5.2)	ROR1 (4.5)	PLEKHA7 (4.5)	CYP26A1 (4.4)	FOXC1 (4.0)	COL8A2 (3.7)	PI16 (3.6)	THSD4 (3.2)	LTBP1 (3.1)	ADAMTS8 (3.0)
ENSG00000061492	WNT8A PPI subnetwork	0.000171	<0.05	PDGFRL (5.2)	ROR1 (4.5)	PLEKHA7 (4.5)	CYP26A1 (4.4)	FOXC1 (4.0)	COL8A2 (3.7)	PI16 (3.6)	THSD4 (3.2)	LTBP1 (3.1)	ADAMTS8 (3.0)
ENSG00000143816	WNT9A PPI subnetwork	0.000171	<0.05	PDGFRL (5.2)	ROR1 (4.5)	PLEKHA7 (4.5)	CYP26A1 (4.4)	FOXC1 (4.0)	COL8A2 (3.7)	PI16 (3.6)	THSD4 (3.2)	LTBP1 (3.1)	ADAMTS8 (3.0)
ENSG00000075290	WNT8B PPI subnetwork	0.000171	<0.05	PDGFRL (5.2)	ROR1 (4.5)	PLEKHA7 (4.5)	CYP26A1 (4.4)	FOXC1 (4.0)	COL8A2 (3.7)	PI16 (3.6)	THSD4 (3.2)	LTBP1 (3.1)	ADAMTS8 (3.0)
MP:0000036	absent semicircular canals	0.000172	<0.05	SIX4 (6.4)	FOXC1 (5.1)	SIX3 (3.7)	RARB (3.6)	C14orf39 (3.3)	IKZF2 (3.0)	SALL3 (3.0)	CDC14A (2.9)	SIX1 (2.7)	C22orf29 (2.6)
GO:0001944	vasculature development	0.000173	<0.05	LTBP2 (3.6)	MECOM (3.4)	ANGPTL2 (3.1)	CYR61 (3.0)	CAV1 (2.9)	UNC5B (2.9)	CLIC5 (2.5)	LTBP1 (2.4)	PRRX1 (2.4)	CALD1 (2.3)
GO:0048017	inositol lipid-mediated signaling	0.00018	<0.05	GPR114 (3.6)	CDC14A (3.4)	ENSG00000227844 (2.9)	ENSG00000227290 (2.4)	BCAS3 (2.3)	ZFP91 (2.3)	LMO4 (2.2)	ZNF280D (2.1)	RNF167 (2.1)	ARID2 (2.1)
GO:0048015	phosphatidylinositol-mediated signaling	0.00018	<0.05	GPR114 (3.6)	CDC14A (3.4)	ENSG00000227844 (2.9)	ENSG00000227290 (2.4)	BCAS3 (2.3)	ZFP91 (2.3)	LMO4 (2.2)	ZNF280D (2.1)	RNF167 (2.1)	ARID2 (2.1)
MP:0002672	abnormal branchial arch artery morphology	0.00018	<0.05	RARB (4.4)	UNC5B (3.8)	BMP2 (2.9)	ENSG00000240405 (2.9)	CYP26A1 (2.8)	CLIC5 (2.6)	PLCE1 (2.6)	THSD7A (2.6)	ETS1 (2.6)	MECOM (2.5)
MP:0000559	abnormal femur morphology	0.000182	<0.05	COL11A1 (7.3)	COL8A2 (5.5)	ANGPTL2 (5.2)	COL16A1 (4.9)	BICC1 (4.5)	SIX1 (3.8)	BMP2 (3.6)	PDGFRL (3.5)	ANTXR1 (3.5)	CHADL (3.4)
MP:0001304	cataracts	0.000182	<0.05	FOXC1 (3.6)	CDKN2B (3.4)	ROR1 (3.2)	CYP26A1 (2.8)	KLF5 (2.7)	SIX6 (2.7)	GMDS (2.6)	ETV7 (2.5)	STK35 (2.3)	GLIS1 (2.2)
ENSG00000070018	LRP6 PPI subnetwork	0.00019	<0.05	ROR1 (4.3)	KREMEN1 (3.2)	MECOM (3.1)	CYP26A1 (3.0)	CCDC102A (2.9)	CEP112 (2.9)	LTBP1 (2.8)	KLF5 (2.6)	PTHLH (2.4)	SIX1 (2.4)
MP:0011098	complete embryonic lethality during organogenesis	0.000195	<0.05	MYBPC3 (3.4)	LPP (3.2)	MECOM (3.1)	TRIOBP (3.1)	EP300 (3.1)	BMP2 (3.1)	UNC5B (3.0)	FERMT2 (3.0)	RARB (2.6)	CYP26A1 (2.5)
ENSG00000148400	NOTCH1 PPI subnetwork	0.000201	<0.05	SALL3 (3.7)	TCF12 (3.2)	TRIB2 (3.2)	ZFP91 (2.8)	C5orf41 (2.7)	SIX6 (2.7)	CADM2 (2.6)	TSC22D2 (2.6)	ETS1 (2.4)	EP300 (2.2)
ENSG00000115596	WNT6 PPI subnetwork	0.000202	<0.05	PDGFRL (5.1)	PLEKHA7 (5.0)	ROR1 (4.4)	CYP26A1 (4.4)	FOXC1 (4.0)	COL8A2 (3.6)	PI16 (3.5)	ADAMTS8 (3.2)	PTHLH (3.1)	THSD4 (3.1)
MP:0000163	abnormal cartilage morphology	0.000205	<0.05	COL11A1 (6.9)	BMP2 (4.6)	FOXC1 (4.5)	SIX1 (4.4)	LTBP1 (3.9)	BICC1 (3.9)	ANTXR1 (3.8)	COL8A2 (3.7)	GMDS (3.4)	ANGPTL2 (3.4)
ENSG00000108379	WNT3 PPI subnetwork	0.000212	<0.05	PLEKHA7 (5.1)	PDGFRL (4.5)	ROR1 (4.3)	CYP26A1 (4.0)	FOXC1 (3.8)	COL8A2 (3.7)	PI16 (3.5)	PTHLH (3.2)	ADAMTS8 (3.1)	THSD4 (3.0)
MP:0004359	short ulna	0.000234	<0.05	SIX1 (4.8)	COL11A1 (4.5)	SIX4 (4.1)	BMP2 (3.8)	MECOM (3.7)	ANTXR1 (3.6)	COL16A1 (3.6)	ZNF516 (3.3)	GMDS (3.2)	GLIS1 (3.1)
MP:0005508	abnormal skeleton morphology	0.000235	<0.05	CYP26A1 (4.7)	ANTXR1 (4.4)	COL11A1 (4.1)	ANGPTL2 (4.0)	BMP2 (3.7)	COL16A1 (3.6)	LTBP1 (3.6)	CHADL (3.5)	PRRX1 (3.4)	GMDS (3.4)
MP:0001785	edema	0.000236	<0.05	BMP2 (3.7)	UNC5B (3.7)	ANGPTL2 (3.6)	TBKBP1 (3.3)	PLCE1 (2.9)	CYR61 (2.9)	CLIC5 (2.9)	TRIB2 (2.9)	MEIS1 (2.8)	CAV1 (2.7)
GO:0007568	aging	0.000237	<0.05	ENSG00000246985 (4.1)	ENSG00000248463 (3.5)	PROX2 (3.0)	NEAT1 (2.6)	LTBP2 (2.4)	CYR61 (2.3)	HCRTR1 (2.3)	ANGPT1 (2.2)	NPC2 (2.1)	ADAMTS8 (2.0)
MP:0004355	short radius	0.000241	<0.05	SIX1 (5.1)	SIX4 (4.8)	COL11A1 (4.4)	PRRX1 (3.8)	ANTXR1 (3.3)	SALL1 (3.2)	COL8A2 (3.2)	CEP112 (3.1)	MECOM (3.0)	COL16A1 (3.0)
MP:0000154	rib fusion	0.000248	<0.05	SIX4 (5.4)	SIX1 (4.5)	FOXC1 (4.4)	PRRX1 (4.1)	WNT3 (3.6)	SALL1 (3.3)	GLIS1 (3.3)	SALL3 (3.3)	LMX1B (3.2)	RARB (2.9)
ENSG00000169641	LUZP1 PPI subnetwork	0.000256	<0.05	CALD1 (5.3)	FERMT2 (4.3)	TES (4.1)	CAV1 (3.5)	PFN1 (2.8)	CAV2 (2.6)	KLF5 (2.5)	PDAP1 (2.5)	LPP (2.3)	ALCAM (2.3)
ENSG00000183691	NOG PPI subnetwork	0.000257	<0.05	BMP2 (4.0)	FOXC1 (3.6)	NRG3 (3.5)	LMX1B (3.1)	KLF5 (3.0)	SLC2A12 (3.0)	GLIS1 (2.9)	FOXL1 (2.8)	PLCE1 (2.7)	PDE7B (2.7)
MP:0000109	abnormal parietal bone morphology	0.000257	<0.05	MMP26 (4.3)	COL8A2 (3.6)	ANGPT1 (3.3)	BMP2 (3.3)	PRRX1 (3.2)	GPR88 (3.1)	BICC1 (3.0)	ENSG00000226334 (3.0)	SALL1 (2.8)	SLC2A12 (2.7)
GO:0040012	regulation of locomotion	0.000265	<0.05	CAV1 (3.3)	LTBP2 (3.2)	AFAP1 (3.1)	ANGPTL2 (2.9)	CALD1 (2.8)	FERMT2 (2.7)	BMP2 (2.6)	CYR61 (2.6)	CAV2 (2.5)	RARB (2.5)
MP:0000554	abnormal carpal bone morphology	0.000278	<0.05	LMX1B (5.5)	SALL1 (4.7)	SALL3 (4.6)	SIX1 (4.5)	LTBP1 (3.4)	ANGPT1 (3.2)	MECOM (3.1)	CCDC102A (3.1)	SLC2A12 (3.1)	FOXL1 (3.1)
MP:0003641	small lung	0.000285	<0.05	ROBO2 (4.7)	TTC28 (3.5)	EMID1 (3.2)	ADAMTS8 (3.0)	MECOM (2.9)	CTTNBP2 (2.9)	LPP (2.8)	ANGPTL2 (2.7)	ROR1 (2.7)	CALD1 (2.6)
ENSG00000175029	CTBP2 PPI subnetwork	0.000294	<0.05	TRIOBP (3.3)	MAST2 (3.0)	GPBP1L1 (2.9)	TSC22D2 (2.6)	C22orf29 (2.5)	LTBP3 (2.4)	ENSG00000214934 (2.4)	ZNF516 (2.4)	KIAA1267 (2.4)	ARID2 (2.3)
MP:0002398	abnormal bone marrow cell morphology/development	0.000309	<0.05	ETV7 (3.5)	SOCS3 (3.2)	CDC14A (2.8)	ARHGEF12 (2.6)	IKZF2 (2.6)	ENSG00000246985 (2.4)	CYR61 (2.4)	ZFP91 (2.3)	TRIOBP (2.3)	GP1BA (2.2)
GO:0048732	gland development	0.000314	<0.05	LMX1B (3.7)	ENSG00000223949 (3.2)	FOXL1 (3.0)	GRHL2 (3.0)	ENSG00000237463 (2.9)	ZNF516 (2.9)	PTHLH (2.7)	THSD4 (2.6)	KREMEN1 (2.6)	SEMA3C (2.5)
GO:0005604	basement membrane	0.000319	<0.05	COL16A1 (6.1)	LTBP2 (4.9)	CAV1 (4.4)	COL11A1 (3.6)	COL4A3 (3.6)	BICC1 (3.4)	EMID1 (3.4)	SEMA3C (3.4)	PKHD1 (3.4)	CALD1 (3.3)
MP:0002746	abnormal semilunar valve morphology	0.000326	<0.05	LTBP1 (4.8)	PTHLH (4.2)	BMP2 (3.7)	FOXC1 (3.5)	ROR1 (3.5)	GMDS (3.4)	RARB (3.2)	CYR61 (3.0)	DDAH1 (2.9)	FNDC3B (2.7)
MP:0000445	short snout	0.000327	<0.05	PRRX1 (4.6)	COL16A1 (4.6)	BMP2 (3.9)	COL8A2 (3.8)	UNC5B (3.7)	COL11A1 (3.6)	CHADL (3.6)	ANTXR1 (3.4)	ANKH (3.1)	TMTC2 (2.9)
ENSG00000114251	WNT5A PPI subnetwork	0.000348	<0.05	PLEKHA7 (5.3)	PDGFRL (4.7)	ROR1 (4.5)	CYP26A1 (4.5)	COL8A2 (3.9)	FOXC1 (3.5)	PI16 (3.2)	ADAMTS8 (3.2)	THSD4 (3.0)	LTBP1 (2.8)
ENSG00000162614	NEXN PPI subnetwork	0.000364	<0.05	CALD1 (5.0)	FERMT2 (4.0)	TES (4.0)	CAV1 (3.3)	PFN1 (2.6)	PDAP1 (2.5)	CAV2 (2.5)	KLF5 (2.4)	LPP (2.3)	UNC5B (2.2)
MP:0004607	abnormal cervical atlas morphology	0.000369	<0.05	SIX1 (3.7)	SIX4 (3.2)	GMDS (3.0)	TTC28 (2.9)	C14orf39 (2.7)	FOXC1 (2.6)	KIAA1267 (2.6)	COL11A1 (2.5)	CCDC102A (2.5)	SALL3 (2.5)
MP:0006030	abnormal otic vesicle development	0.000373	<0.05	SIX4 (6.1)	FOXC1 (6.0)	RARB (4.8)	SALL1 (3.6)	SIX1 (3.4)	SIX3 (3.1)	PRRX1 (3.0)	LMX1B (2.8)	BMP2 (2.8)	CYP26A1 (2.7)
MP:0009890	cleft secondary palate	0.000377	<0.05	SIX1 (6.2)	PRRX1 (5.5)	SIX4 (4.1)	TTC28 (3.9)	FOXC1 (3.6)	RARB (3.4)	SALL1 (3.4)	ZNF516 (3.4)	ROR1 (3.2)	COL11A1 (3.1)
MP:0003056	abnormal hyoid bone morphology	0.000384	<0.05	SALL1 (5.6)	SIX1 (5.4)	FOXC1 (4.9)	GMDS (3.9)	LTBP1 (3.5)	RARB (3.4)	SIX4 (3.2)	COL11A1 (3.2)	ANGPT1 (3.1)	ROR1 (3.0)
MP:0000049	abnormal middle ear morphology	0.000386	<0.05	SIX4 (5.1)	SALL1 (5.1)	FOXC1 (4.6)	SIX1 (4.0)	MECOM (3.5)	BICC1 (3.4)	MNAT1 (3.1)	GLIS1 (3.0)	SALL3 (2.9)	COL8A2 (2.8)
ENSG00000154764	WNT7A PPI subnetwork	0.000404	<0.05	PDGFRL (4.9)	PLEKHA7 (4.7)	CYP26A1 (4.5)	ROR1 (4.3)	FOXC1 (3.7)	PI16 (3.6)	COL8A2 (3.4)	PTHLH (3.3)	ADAMTS8 (3.3)	LTBP1 (3.0)
MP:0006354	abnormal fourth branchial arch artery morphology	0.000405	<0.05	FOXL1 (5.3)	FOXC1 (4.7)	RARB (3.9)	SIX1 (3.3)	LTBP1 (3.0)	NPY1R (2.8)	LTBP2 (2.7)	PIK3R3 (2.6)	UNC5B (2.5)	MECOM (2.5)
ENSG00000188064	WNT7B PPI subnetwork	0.000413	<0.05	PDGFRL (4.9)	PLEKHA7 (4.8)	ROR1 (4.5)	CYP26A1 (4.3)	FOXC1 (3.9)	PI16 (3.8)	COL8A2 (3.8)	ADAMTS8 (3.7)	PTHLH (3.4)	LTBP1 (3.0)
ENSG00000135547	HEY2 PPI subnetwork	0.000415	<0.05	ROR1 (3.4)	GPBP1L1 (2.6)	UNC5B (2.5)	C2orf67 (2.4)	PLEKHA7 (2.4)	SRR (2.4)	SALL3 (2.3)	NPY1R (2.3)	LTBP1 (2.2)	CCDC102A (2.1)
MP:0000266	abnormal heart morphology	0.000417	<0.05	MYBPC3 (5.8)	LTBP2 (3.2)	BMP2 (3.1)	UNC5B (2.9)	CAV1 (2.8)	FERMT2 (2.6)	TRIOBP (2.6)	ROR1 (2.6)	EGLN3 (2.5)	CLIC5 (2.5)
MP:0005587	abnormal Meckel's cartilage morphology	0.000419	<0.05	COL8A2 (5.5)	SIX4 (5.1)	FOXC1 (5.1)	PRRX1 (5.0)	SIX1 (4.9)	GMDS (4.4)	ANGPT1 (4.4)	RARB (4.3)	COL11A1 (3.9)	LTBP1 (3.9)
MP:0004418	small parietal bone	0.000428	<0.05	ANTXR1 (4.2)	RARB (3.7)	UNC5B (3.6)	COL11A1 (3.4)	GLIS3 (3.2)	KLF5 (3.2)	BMP2 (2.9)	PRRX1 (2.8)	CYP26A1 (2.7)	ROR1 (2.7)
GO:0040017	positive regulation of locomotion	0.000447	<0.05	GLIS3 (3.8)	LTBP2 (3.5)	AFAP1 (3.1)	PRRX1 (2.8)	ANGPTL2 (2.8)	CALD1 (2.6)	BICC1 (2.6)	ENSG00000232197 (2.6)	PTHLH (2.6)	CAV1 (2.5)
MP:0004251	failure of heart looping	0.000448	<0.05	MYBPC3 (4.8)	SALL3 (3.5)	RARB (3.2)	ENSG00000237463 (3.0)	EP300 (2.9)	BMP2 (2.9)	SMG6 (2.8)	CYP26A1 (2.6)	ADD3 (2.5)	UNC5B (2.5)
GO:0010627	regulation of intracellular protein kinase cascade	0.00045	<0.05	ENSG00000246985 (2.5)	ENSG00000248463 (2.5)	ENSG00000240476 (2.3)	STH (2.2)	NLRP1 (2.1)	TRIOBP (2.1)	KIF1C (2.1)	ROR1 (2.0)	RAB4B (1.9)	GPR114 (1.9)
MP:0008803	abnormal placental labyrinth vasculature morphology	0.000454	<0.05	GRHL2 (3.1)	FNDC3B (2.9)	ARHGAP27 (2.6)	ENSG00000226334 (2.5)	LPP (2.5)	UNC5B (2.5)	EP300 (2.4)	KREMEN1 (2.3)	FERMT2 (2.2)	NPEPPS (2.2)
MP:0005325	abnormal renal glomerulus morphology	0.000455	<0.05	SOCS3 (3.7)	CYR61 (3.2)	PLCE1 (3.2)	LMX1B (3.1)	NPC2 (3.0)	CLIC5 (2.9)	THSD7A (2.8)	EMID1 (2.6)	CDC14A (2.6)	THSD4 (2.6)
MP:0004076	abnormal vitelline vascular remodeling	0.000458	<0.05	MYBPC3 (3.8)	CLIC5 (3.3)	MECOM (3.2)	UNC5B (3.0)	GRHL2 (2.9)	ENSG00000237463 (2.6)	ADAMTS8 (2.5)	LTBP2 (2.4)	ENSG00000223949 (2.4)	ZNF366 (2.3)
ENSG00000111186	WNT5B PPI subnetwork	0.000476	<0.05	PLEKHA7 (5.1)	PDGFRL (4.6)	CYP26A1 (4.4)	ROR1 (4.2)	FOXC1 (3.2)	COL8A2 (3.2)	PTHLH (3.2)	PI16 (3.1)	ADAMTS8 (3.0)	ENSG00000231806 (2.7)
GO:0001501	skeletal system development	0.000477	<0.05	COL11A1 (4.8)	SIX1 (3.8)	FOXC1 (3.8)	COL8A2 (3.7)	ANTXR1 (3.4)	LMX1B (3.4)	CHADL (3.4)	COL16A1 (3.3)	BICC1 (2.8)	SIX4 (2.8)
GO:0008134	transcription factor binding	0.000479	<0.05	EP300 (4.2)	LMO4 (3.5)	BMP2 (3.2)	KIAA1267 (2.8)	FOXL1 (2.7)	FOXC1 (2.7)	SMG6 (2.5)	GPBP1L1 (2.5)	ARID2 (2.4)	C5orf41 (2.3)
ENSG00000066117	SMARCD1 PPI subnetwork	0.000482	<0.05	MEIS1 (3.5)	RARB (2.9)	SRSF3 (2.8)	TCF12 (2.5)	ENSG00000256746 (2.5)	KIAA1267 (2.4)	ZNF516 (2.2)	ARID2 (2.2)	NPY1R (2.0)	GPBP1L1 (1.9)
GO:0060562	epithelial tube morphogenesis	0.000497	<0.05	LMX1B (3.5)	THSD4 (3.5)	SALL3 (3.4)	SALL1 (3.1)	WNT3 (2.9)	ZNF516 (2.8)	EMID1 (2.6)	GLIS1 (2.6)	ROR1 (2.6)	GRHL2 (2.4)
MP:0000455	abnormal maxilla morphology	0.000498	<0.05	SIX1 (5.4)	PRRX1 (4.4)	COL11A1 (4.3)	SALL1 (4.1)	BICC1 (3.8)	UNC5B (3.4)	BMP2 (3.1)	SIX4 (3.0)	ZNF516 (2.9)	COL8A2 (2.8)
MP:0001711	abnormal placenta morphology	0.000504	<0.05	ABCA1 (3.8)	FNDC3B (3.8)	GRHL2 (3.1)	C22orf29 (2.8)	EGLN3 (2.6)	PITPNB (2.5)	TMEM181 (2.5)	KREMEN1 (2.2)	FERMT2 (2.2)	EP300 (2.1)
ENSG00000101331	C20orf160 PPI subnetwork	0.00051	<0.05	CALD1 (6.0)	FERMT2 (4.9)	TES (4.5)	CAV1 (3.6)	PFN1 (2.9)	KLF5 (2.7)	AFAP1 (2.7)	ALCAM (2.6)	CYR61 (2.5)	LPP (2.5)
MP:0003984	embryonic growth retardation	0.000516	<0.05	MYBPC3 (3.7)	BMP2 (3.5)	CYP26A1 (3.0)	UNC5B (3.0)	SALL1 (3.0)	LPP (3.0)	ROR1 (2.9)	EP300 (2.7)	FERMT2 (2.7)	CELF1 (2.6)
MP:0003921	abnormal heart left ventricle morphology	0.00053	<0.05	MYBPC3 (6.6)	EGLN3 (4.1)	ENO3 (3.6)	LTBP2 (2.9)	ABRA (2.8)	MYL1 (2.7)	CAV1 (2.6)	ANGPT1 (2.4)	ENSG00000240405 (2.1)	LTBP1 (2.0)
GO:0051247	positive regulation of protein metabolic process	0.000533	<0.05	BTRC (2.7)	C5orf41 (2.3)	ETV7 (2.2)	STH (2.2)	GLIS3 (2.1)	ANGPT1 (2.1)	ENSG00000240476 (1.9)	LMO4 (1.9)	NLRP1 (1.9)	RAB4B (1.9)
GO:2000145	regulation of cell motility	0.000546	<0.05	LTBP2 (3.4)	CAV1 (3.1)	CALD1 (3.0)	DDAH1 (2.8)	ANGPTL2 (2.8)	FERMT2 (2.8)	AFAP1 (2.7)	CYR61 (2.7)	RARB (2.5)	PRRX1 (2.5)
GO:0032269	negative regulation of cellular protein metabolic process	0.000551	<0.05	ENSG00000223842 (3.1)	PSMB1 (2.8)	PEF1 (2.7)	BUD31 (2.4)	SSSCA1 (2.4)	ETV7 (2.3)	BTRC (2.2)	CCT5 (2.1)	KCTD20 (2.0)	AKR1A1 (2.0)
MP:0002177	abnormal outer ear morphology	0.000554	<0.05	SIX1 (5.1)	SALL1 (4.3)	FOXC1 (3.9)	MECOM (3.5)	SIX4 (3.3)	RARB (3.3)	ZNF516 (3.3)	PTHLH (3.0)	ANGPT1 (2.9)	FERMT1 (2.8)
GO:0045596	negative regulation of cell differentiation	0.000556	<0.05	SALL3 (3.9)	GLIS1 (3.0)	LMX1B (2.9)	H1F0 (2.8)	SALL1 (2.5)	TTC28 (2.4)	AFAP1 (2.2)	C22orf29 (2.2)	STK32B (2.2)	MEIS1 (2.2)
ENSG00000136999	NOV PPI subnetwork	0.000561	<0.05	CAV1 (6.4)	CYR61 (5.1)	COL16A1 (4.2)	CAV2 (3.7)	CALD1 (3.7)	LTBP2 (3.5)	PDGFRL (3.3)	LTBP3 (2.8)	COL11A1 (2.7)	FERMT2 (2.4)
GO:0043566	structure-specific DNA binding	0.000563	<0.05	NASP (2.9)	C19orf54 (2.9)	CDC7 (2.8)	DDB2 (2.5)	FOXL1 (2.4)	LMO4 (2.3)	IPP (2.3)	ETS1 (2.3)	SNRPA (2.2)	KPNB1 (2.2)
MP:0000585	kinked tail	0.000573	<0.05	WNT3 (5.1)	SALL3 (4.3)	CYP26A1 (4.2)	FERMT1 (3.7)	KLF5 (3.6)	ANTXR1 (3.5)	GLIS1 (3.5)	SALL1 (3.1)	COL8A2 (3.0)	UNC5B (2.9)
GO:0003205	cardiac chamber development	0.000573	<0.05	MYBPC3 (4.4)	ENSG00000227544 (3.6)	FOXL1 (3.1)	RARB (3.0)	ENSG00000229127 (2.9)	UNC5B (2.8)	CCDC102A (2.7)	FBXO32 (2.5)	ENSG00000244219 (2.4)	TMEM136 (2.3)
MP:0001914	hemorrhage	0.000577	<0.05	LTBP1 (4.1)	CALD1 (3.9)	GP1BA (3.9)	FERMT2 (3.7)	ANGPTL2 (3.2)	CAV1 (2.9)	ANGPT1 (2.8)	MEIS1 (2.7)	PRRX1 (2.6)	LPP (2.6)
GO:0045445	myoblast differentiation	0.000578	<0.05	ENSG00000246985 (4.0)	FERMT1 (3.3)	ENSG00000225084 (2.9)	CCDC17 (2.7)	SIX1 (2.1)	ARHGEF12 (2.1)	PXT1 (2.1)	FBP2 (2.1)	LMO4 (2.0)	SIX4 (2.0)
MP:0004808	abnormal hematopoietic stem cell morphology	0.000585	<0.05	CYR61 (3.5)	CELF1 (3.3)	MYCBP2 (3.0)	THSD7A (2.9)	LINC00460 (2.8)	PRRX1 (2.7)	ARID2 (2.5)	CCDC102A (2.4)	ARHGEF12 (2.4)	MEIS1 (2.3)
GO:0055123	digestive system development	0.000606	<0.05	TM4SF20 (2.9)	GPR172B (2.8)	BMP2 (2.7)	CTTNBP2 (2.7)	CDKN2B-AS (2.6)	ENSG00000248463 (2.5)	PXT1 (2.5)	ENSG00000255545 (2.4)	ZNF655 (2.4)	CYP26A1 (2.3)
MP:0001297	microphthalmia	0.00063	<0.05	SIX3 (4.7)	SIX6 (3.7)	ENSG00000236502 (3.6)	CDKN2B (3.4)	C9orf53 (3.2)	ROR1 (3.0)	ANTXR1 (2.7)	BICC1 (2.6)	SALL1 (2.6)	PLCE1 (2.6)
MP:0008277	abnormal sternum ossification	0.000632	<0.05	SIX4 (5.2)	MNAT1 (3.3)	C14orf39 (3.0)	MTAP (3.0)	GMDS (2.7)	ARID2 (2.7)	COL8A2 (2.5)	MECOM (2.4)	KLF5 (2.4)	TTC28 (2.4)
GO:0001763	morphogenesis of a branching structure	0.000633	<0.05	THSD4 (4.4)	CTTNBP2 (3.6)	LMX1B (3.2)	SALL1 (3.2)	GRHL2 (3.0)	RARB (2.8)	SALL3 (2.7)	FOXL1 (2.5)	SLC2A12 (2.4)	ROBO2 (2.4)
GO:0001974	blood vessel remodeling	0.000636	<0.05	FOXL1 (4.1)	DDHD1 (3.1)	ENSG00000248463 (2.9)	ZNF366 (2.4)	ADAMTS8 (2.3)	LTBP2 (2.3)	COL4A3 (2.2)	ENSG00000246985 (2.2)	GMDS (2.0)	ENSG00000257512 (1.9)
GO:0060541	respiratory system development	0.00064	<0.05	ENSG00000255545 (3.4)	ADAMTS8 (3.3)	ROR1 (3.1)	PLCE1 (2.9)	RARB (2.7)	SEMA3C (2.7)	MEIS1 (2.5)	MECOM (2.4)	CYP26A1 (2.4)	CTTNBP2 (2.4)
MP:0011089	complete perinatal lethality	0.000642	<0.05	TTC28 (3.9)	ENSG00000236502 (3.9)	RARB (3.8)	FOXC1 (3.4)	SIX3 (3.4)	SALL3 (3.3)	SIX4 (3.3)	KLF5 (3.2)	SIX1 (3.1)	ANTXR1 (3.0)
MP:0000460	mandible hypoplasia	0.000647	<0.05	ALCAM (3.8)	MECOM (3.3)	SIX1 (3.1)	RARB (3.0)	CDKN2B (2.8)	PRRX1 (2.7)	LPHN3 (2.6)	CCDC102A (2.6)	ZNF516 (2.5)	CCDC17 (2.5)
MP:0000519	hydronephrosis	0.000649	<0.05	FBP1 (4.7)	PKHD1 (3.8)	BICC1 (3.4)	COBLL1 (3.4)	MECOM (3.2)	RARB (3.1)	WNT9B (2.9)	LPP (2.9)	THSD7A (2.9)	LTBP1 (2.7)
GO:0008013	beta-catenin binding	0.000659	<0.05	TRIOBP (3.7)	ARID2 (2.8)	SALL1 (2.5)	CDC14A (2.4)	ARHGEF12 (2.4)	FERMT2 (2.3)	UNC5B (2.3)	ZNF516 (2.3)	DCBLD2 (2.3)	SALL3 (2.3)
MP:0011096	complete embryonic lethality before somite formation	0.000671	<0.05	CDC7 (3.1)	DBF4B (2.9)	NASP (2.9)	NUP160 (2.8)	CHEK2 (2.7)	SRSF3 (2.7)	PDAP1 (2.6)	ROR1 (2.6)	KPNB1 (2.5)	CELF1 (2.4)
ENSG00000134184	GSTM1 PPI subnetwork	0.000673	<0.05	CALD1 (4.3)	FERMT2 (3.8)	CAV1 (3.7)	TES (3.5)	PROX2 (2.6)	CAV2 (2.6)	KIF1C (2.5)	SMG6 (2.3)	CDKN2B (2.3)	TM4SF20 (2.3)
GO:0001568	blood vessel development	0.000675	<0.05	MECOM (3.5)	LTBP2 (3.5)	ANGPTL2 (3.0)	UNC5B (3.0)	CAV1 (2.9)	CYR61 (2.9)	CLIC5 (2.4)	CALD1 (2.3)	RARB (2.3)	AFAP1 (2.2)
ENSG00000084207	GSTP1 PPI subnetwork	0.000684	<0.05	FERMT2 (3.6)	CALD1 (3.3)	ADAMTS8 (3.2)	MECOM (3.1)	KIF1C (3.0)	SMG6 (2.6)	MEIS1 (2.5)	CAV1 (2.5)	CLIC5 (2.5)	ENO3 (2.4)
ENSG00000175390	EIF3F PPI subnetwork	0.000718	<0.05	PITPNB (3.9)	FCF1 (2.8)	CCT5 (2.7)	ZNF394 (2.7)	PSMB1 (2.6)	BUD31 (2.6)	NACAP1 (2.5)	FNBP4 (2.5)	PDCD2 (2.4)	FBXO32 (2.3)
MP:0000111	cleft palate	0.000743	<0.05	SIX1 (5.5)	FOXC1 (4.9)	PRRX1 (4.0)	COL8A2 (3.6)	CYP26A1 (3.6)	SIX4 (3.4)	RARB (3.3)	ROR1 (3.2)	UNC5B (3.2)	COL11A1 (3.1)
MP:0005298	abnormal clavicle morphology	0.000744	<0.05	PRRX1 (4.7)	GLIS3 (4.5)	MEIS1 (4.5)	SIX1 (4.2)	GLIS1 (4.2)	FOXC1 (3.6)	SIX4 (3.6)	ANTXR1 (3.3)	ANGPT1 (3.2)	RARB (3.1)
GO:0005520	insulin-like growth factor binding	0.00075	<0.05	LTBP2 (5.2)	COL8A2 (4.0)	ANTXR1 (3.9)	BICC1 (3.8)	SIX1 (3.8)	ANGPTL2 (3.5)	PRRX1 (3.5)	LTBP3 (3.5)	CYR61 (3.3)	PDGFRL (3.3)
GO:0051270	regulation of cellular component movement	0.000756	<0.05	LTBP2 (3.4)	CAV1 (3.1)	CALD1 (3.1)	DDAH1 (2.9)	FERMT2 (2.9)	AFAP1 (2.8)	ANGPTL2 (2.8)	CYR61 (2.7)	GLIS3 (2.6)	ZNF366 (2.5)
MP:0004810	decreased hematopoietic stem cell number	0.000759	<0.05	IKZF2 (3.1)	MECOM (3.1)	TTC28 (3.1)	TMPRSS3 (2.7)	THSD7A (2.6)	GP1BA (2.6)	ARHGAP27 (2.6)	ARID2 (2.5)	STK32B (2.5)	C14orf39 (2.4)
MP:0000150	abnormal rib morphology	0.000784	<0.05	SIX1 (5.6)	SIX4 (4.8)	PRRX1 (4.3)	FOXC1 (4.2)	SALL1 (4.1)	UNC5B (4.0)	COL11A1 (3.8)	SALL3 (3.7)	BMP2 (3.6)	CYP26A1 (3.6)
MP:0004157	interrupted aortic arch	0.000787	<0.05	FOXC1 (4.6)	SIX1 (4.2)	C22orf29 (4.0)	SIX3 (3.7)	FERMT2 (3.5)	SLC2A12 (3.4)	PIK3R3 (3.2)	SALL3 (3.2)	SIX4 (3.1)	RARB (3.1)
GO:2000027	regulation of organ morphogenesis	0.000796	<0.05	LMX1B (3.7)	SALL1 (3.3)	GLIS1 (3.3)	CTTNBP2 (3.0)	WNT3 (2.8)	PTHLH (2.5)	CYP26A1 (2.5)	SALL3 (2.4)	BICC1 (2.3)	SIX4 (2.3)
ENSG00000143437	ARNT PPI subnetwork	0.000819	<0.05	GLIS3 (3.4)	TCF12 (3.1)	IKZF2 (2.9)	SIX4 (2.8)	MNAT1 (2.7)	FOXC1 (2.7)	MMP26 (2.6)	SALL1 (2.6)	ENSG00000242048 (2.5)	STK32B (2.5)
ENSG00000150093	ITGB1 PPI subnetwork	0.000821	<0.05	CAV1 (5.3)	CALD1 (5.2)	LTBP2 (4.9)	FERMT2 (4.7)	LTBP3 (4.4)	COL16A1 (4.1)	LPP (3.9)	LTBP1 (3.8)	CAV2 (3.6)	CYR61 (3.3)
GO:0030334	regulation of cell migration	0.000825	<0.05	LTBP2 (3.5)	CAV1 (3.1)	DDAH1 (3.0)	CALD1 (3.0)	AFAP1 (2.9)	ANGPTL2 (2.9)	FERMT2 (2.7)	CYR61 (2.7)	ZNF366 (2.6)	RARB (2.5)
MP:0011087	complete neonatal lethality	0.00083	<0.05	SIX1 (4.9)	PRRX1 (3.5)	FOXC1 (3.5)	CYP26A1 (3.2)	ANTXR1 (3.2)	TTC28 (2.9)	BMP2 (2.8)	SIX4 (2.8)	RARB (2.8)	LMX1B (2.7)
MP:0002192	hydrops fetalis	0.000841	<0.05	FOXL1 (4.0)	TBKBP1 (3.9)	PRRX1 (3.7)	ENSG00000223949 (3.5)	BMP2 (3.4)	SMG6 (3.1)	PLCE1 (2.8)	ANGPT1 (2.5)	LTBP1 (2.4)	ANGPTL2 (2.4)
MP:0002576	abnormal enamel morphology	0.000841	<0.05	COL11A1 (4.1)	KREMEN1 (3.9)	CYP26A1 (3.5)	LAMB4 (3.4)	COL16A1 (3.2)	ANGPT1 (3.0)	LPHN3 (2.7)	UNC5B (2.7)	BICC1 (2.5)	FERMT1 (2.5)
GO:0035148	tube formation	0.000851	<0.05	SIX4 (3.1)	GRHL2 (3.1)	SALL3 (2.9)	ENSG00000238010 (2.6)	GPBP1L1 (2.5)	WNT3 (2.5)	TCF12 (2.3)	ENSG00000175773 (2.3)	LMX1B (2.3)	LAMB4 (2.3)
MP:0000102	abnormal nasal bone morphology	0.000867	<0.05	SIX4 (6.0)	PRRX1 (5.1)	FOXC1 (4.4)	COL11A1 (4.4)	TTC28 (4.3)	SALL1 (3.6)	ANGPT1 (3.4)	SIX3 (3.2)	GLIS3 (2.9)	ENSG00000236502 (2.9)
ENSG00000173210	ABLIM3 PPI subnetwork	0.000867	<0.05	CALD1 (6.0)	FERMT2 (4.9)	TES (4.4)	CAV1 (3.3)	PFN1 (3.1)	KLF5 (2.8)	LPP (2.7)	CDKN2B (2.5)	CYR61 (2.5)	COBLL1 (2.4)
MP:0002962	increased urine protein level	0.00087	<0.05	COL4A3 (7.1)	PLCE1 (3.9)	DDB2 (3.7)	NPC2 (3.1)	CLIC5 (3.0)	DCBLD2 (3.0)	PKHD1 (2.6)	CYR61 (2.5)	ROR1 (2.4)	ACADL (2.4)
ENSG00000128487	SPECC1 PPI subnetwork	0.00087	<0.05	CALD1 (5.8)	FERMT2 (4.9)	TES (4.2)	CAV1 (3.6)	PFN1 (2.9)	AFAP1 (2.7)	KLF5 (2.6)	CYR61 (2.5)	PDAP1 (2.5)	CAV2 (2.5)
ENSG00000124151	NCOA3 PPI subnetwork	0.000898	<0.05	EP300 (3.6)	ZNF516 (3.3)	TRIOBP (3.1)	KIAA1267 (2.7)	SALL1 (2.5)	TRIB2 (2.4)	ZFP91 (2.3)	NPEPPS (2.3)	THSD4 (2.2)	PITPNB (2.2)
ENSG00000075413	MARK3 PPI subnetwork	0.000925	<0.05	PLEKHA7 (3.9)	FERMT1 (3.3)	ITPKC (3.2)	KLF5 (2.8)	ENSG00000255545 (2.2)	UNC5B (2.2)	STK35 (2.1)	LPP (2.1)	DDAH1 (2.1)	ARHGAP27 (2.0)
ENSG00000186340	THBS2 PPI subnetwork	0.000937	<0.05	ANTXR1 (5.9)	COL11A1 (5.5)	LTBP2 (4.6)	COL16A1 (4.4)	COL8A2 (3.9)	PDGFRL (3.6)	ANGPTL2 (3.3)	LTBP3 (2.9)	CALD1 (2.9)	ENSG00000255545 (2.5)
ENSG00000078328	RBFOX1 PPI subnetwork	0.000945	<0.05	NUMBL (4.3)	TBKBP1 (2.9)	MAP7D1 (2.8)	TMTC2 (2.6)	MMP26 (2.6)	ADCK4 (2.5)	NACAP1 (2.3)	KREMEN1 (2.2)	RNF167 (2.1)	LMO4 (2.1)
ENSG00000213949	ITGA1 PPI subnetwork	0.000948	<0.05	COL4A3 (8.3)	ANTXR1 (4.3)	CALD1 (4.1)	FERMT2 (4.0)	EMID1 (3.2)	LTBP2 (2.9)	C17orf57 (2.7)	COBLL1 (2.7)	ADAMTS8 (2.7)	BICC1 (2.6)
MP:0002270	abnormal pulmonary alveolus morphology	0.000948	<0.05	LTBP2 (3.9)	NPC2 (3.7)	NR1H3 (3.6)	ACP2 (3.3)	CAV1 (3.3)	MECOM (3.1)	CYR61 (3.1)	MEIS1 (3.0)	FERMT2 (2.8)	SEMA3C (2.7)
ENSG00000140262	TCF12 PPI subnetwork	0.00095	<0.05	BMP2 (3.6)	SALL3 (3.4)	DSCAML1 (3.3)	TCF12 (3.3)	FERMT1 (3.0)	UNC5B (3.0)	SIX6 (2.5)	LMO4 (2.5)	ANTXR1 (2.4)	THSD7A (2.4)
GO:0048568	embryonic organ development	0.00095	<0.05	FOXC1 (3.6)	CYP26A1 (3.1)	LMX1B (3.0)	FOXL1 (2.9)	SALL1 (2.8)	SALL3 (2.6)	MECOM (2.6)	RARB (2.5)	CTTNBP2 (2.5)	MEIS1 (2.5)
MP:0002759	abnormal caudal vertebrae morphology	0.000974	<0.05	SIX1 (3.8)	GLIS1 (3.7)	ANTXR1 (3.5)	COL11A1 (3.3)	SALL3 (3.2)	BMP2 (2.8)	FERMT1 (2.7)	ANGPTL2 (2.6)	WNT3 (2.6)	PDGFRL (2.5)
MP:0004620	cervical vertebral fusion	0.000984	<0.05	SIX4 (6.2)	C14orf39 (3.9)	FOXC1 (3.6)	SIX1 (3.6)	MNAT1 (3.6)	GPBP1L1 (3.4)	WNT3 (3.3)	THSD4 (3.2)	KLF5 (3.1)	FBP2 (2.9)
ENSG00000162552	WNT4 PPI subnetwork	0.000989	<0.05	ROR1 (4.0)	FOXC1 (3.1)	ADAMTS8 (3.0)	PLEKHA7 (3.0)	PDGFRL (2.7)	ZNF516 (2.7)	MECOM (2.6)	CDC14A (2.4)	ENSG00000231806 (2.4)	EMID1 (2.3)
GO:0051248	negative regulation of protein metabolic process	0.000999	<0.05	ENSG00000223842 (3.6)	ETV7 (3.0)	PSMB1 (2.6)	PEF1 (2.6)	SSSCA1 (2.4)	BUD31 (2.2)	BTRC (2.2)	CCT5 (2.0)	KCTD20 (1.9)	ZNF394 (1.6)
MP:0000031	abnormal cochlea morphology	0.00104	<0.05	SIX4 (4.1)	ANGPT1 (4.0)	SALL1 (3.7)	ANTXR1 (3.6)	ENSG00000231330 (3.5)	SALL3 (3.3)	SLC2A12 (3.2)	FOXC1 (3.1)	MMP26 (3.0)	CYP26A1 (2.8)
MP:0004754	abnormal kidney collecting duct morphology	0.00104	<0.05	ADAMTS8 (3.7)	LTBP1 (3.4)	BICC1 (3.4)	EMID1 (3.2)	THSD7A (3.1)	ANGPT1 (2.9)	THSD4 (2.9)	WNT9B (2.9)	MECOM (2.9)	ENSG00000227844 (2.8)
MP:0001286	abnormal eye development	0.00106	<0.05	SIX3 (6.1)	SIX1 (4.5)	CYP26A1 (4.2)	SIX6 (4.2)	SAG (4.2)	ENSG00000236502 (3.8)	SALL1 (3.6)	ROR1 (3.1)	COL8A2 (3.0)	BICC1 (3.0)
MP:0000026	abnormal inner ear morphology	0.00106	<0.05	SIX4 (4.7)	FOXC1 (4.3)	SALL1 (3.8)	SIX1 (3.7)	KREMEN1 (3.3)	SIX3 (3.3)	GLIS1 (2.9)	TRIB2 (2.8)	ENSG00000231330 (2.7)	SALL3 (2.7)
ENSG00000112062	MAPK14 PPI subnetwork	0.00108	<0.05	CYR61 (3.2)	MAP7D1 (3.0)	KIF1C (2.9)	TBKBP1 (2.6)	EXOC2 (2.5)	CAMTA2 (2.5)	CDC14A (2.4)	SOCS3 (2.3)	UNC5B (2.3)	ETS1 (2.3)
ENSG00000079246	XRCC5 PPI subnetwork	0.00108	<0.05	KPNB1 (3.1)	CCT5 (3.0)	NASP (2.7)	PNPT1 (2.7)	NUP160 (2.5)	ENSG00000259530 (2.5)	SNRPA (2.3)	CDC7 (2.3)	MTAP (2.2)	RANGAP1 (2.1)
MP:0005076	abnormal cell differentiation	0.00108	<0.05	SOCS3 (3.3)	PGS1 (2.8)	ZNF516 (2.7)	PLEKHA7 (2.6)	LMO4 (2.5)	TSC22D2 (2.4)	KLF5 (2.4)	SEMA3C (2.3)	NEAT1 (2.2)	THSD4 (2.2)
GO:0003279	cardiac septum development	0.00108	<0.05	WNT9B (3.5)	UNC5B (2.8)	ENSG00000229127 (2.8)	TMEM136 (2.8)	ENSG00000231330 (2.7)	ROR1 (2.6)	RARB (2.5)	ENSG00000257512 (2.5)	ENSG00000227544 (2.4)	LMX1B (2.4)
MP:0000558	abnormal tibia morphology	0.0011	<0.05	COL11A1 (5.5)	LMX1B (4.3)	SIX1 (4.2)	GMDS (3.8)	SIX4 (3.3)	CHADL (3.1)	BICC1 (3.0)	COL8A2 (3.0)	COL16A1 (2.9)	SLC38A6 (2.9)
MP:0004462	small basisphenoid bone	0.00112	<0.05	FOXC1 (5.4)	SIX1 (4.9)	GMDS (4.0)	SIX4 (4.0)	CCDC102A (3.5)	ANKH (3.3)	GLIS1 (3.2)	LTBP1 (3.1)	LMX1B (2.9)	COL8A2 (2.8)
GO:2000147	positive regulation of cell motility	0.00112	<0.05	GLIS3 (3.6)	LTBP2 (3.4)	AFAP1 (3.0)	PRRX1 (2.8)	BICC1 (2.8)	ANGPTL2 (2.7)	CALD1 (2.7)	FERMT2 (2.5)	CAV1 (2.3)	CYR61 (2.3)
MP:0004599	abnormal vertebral arch morphology	0.00113	<0.05	SIX1 (5.5)	FOXC1 (5.3)	SIX4 (4.2)	SALL3 (4.0)	SALL1 (4.0)	ANTXR1 (2.8)	ARHGEF12 (2.7)	GLIS1 (2.6)	ZNF516 (2.5)	LMX1B (2.5)
GO:0000122	negative regulation of transcription from RNA polymerase II promoter	0.00114	<0.05	KIAA1267 (3.5)	TTC28 (3.1)	SALL3 (2.7)	ARID2 (2.7)	EP300 (2.6)	LMX1B (2.6)	TBKBP1 (2.5)	GLIS1 (2.4)	ZFP91 (2.4)	BCAS3 (2.4)
ENSG00000068615	REEP1 PPI subnetwork	0.00116	<0.05	USP40 (3.8)	ARHGEF12 (3.1)	KIF1C (3.0)	CAMTA2 (2.7)	LPP (2.6)	PIK3R3 (2.5)	DCBLD2 (2.5)	MAP7D1 (2.4)	MAST2 (2.3)	ITPKC (2.3)
ENSG00000120709	FAM53C PPI subnetwork	0.00116	<0.05	USP40 (3.7)	ARHGEF12 (3.3)	KIF1C (3.0)	LPP (2.7)	CAMTA2 (2.6)	MAST2 (2.4)	BTRC (2.4)	DCBLD2 (2.4)	PIK3R3 (2.3)	ITPKC (2.3)
GO:0007431	salivary gland development	0.00118	<0.05	ENSG00000256746 (4.0)	ENSG00000232197 (3.5)	GRHL2 (3.0)	ENSG00000231330 (2.9)	DCBLD2 (2.9)	SEMA3C (2.8)	SLC2A12 (2.7)	ZNF366 (2.5)	EMID1 (2.4)	C9orf53 (2.4)
MP:0002059	abnormal seminal vesicle morphology	0.0012	<0.05	MEIS1 (4.2)	ANGPT1 (3.8)	LMX1B (3.6)	GLIS1 (3.1)	SALL1 (2.9)	MECOM (2.7)	PTCD1 (2.7)	UNC5B (2.6)	MYCBP2 (2.3)	FOXC1 (2.3)
ENSG00000196455	PIK3R4 PPI subnetwork	0.00121	<0.05	LYN (3.3)	TRIOBP (3.2)	ZNF655 (2.9)	GPR114 (2.9)	TES (2.7)	ETS1 (2.7)	MAP7D1 (2.6)	EXOC2 (2.6)	STK38 (2.2)	NEAT1 (2.2)
MP:0000564	syndactyly	0.00123	<0.05	PRRX1 (4.0)	FERMT1 (3.4)	SALL3 (3.3)	CYP26A1 (3.0)	MECOM (3.0)	ANTXR1 (2.9)	BMP2 (2.8)	GLIS1 (2.7)	KREMEN1 (2.7)	SIX1 (2.6)
GO:0051216	cartilage development	0.00123	<0.05	CHADL (4.8)	COL11A1 (4.3)	COL8A2 (3.7)	FOXC1 (3.3)	COL16A1 (3.2)	ANTXR1 (3.0)	SIX1 (3.0)	ENSG00000255545 (2.9)	SIX4 (2.7)	GLIS1 (2.7)
MP:0002989	small kidney	0.00127	<0.05	COL4A3 (5.0)	THSD4 (4.8)	FOXC1 (4.4)	ANTXR1 (4.1)	SIX4 (4.0)	PLCE1 (3.9)	LTBP1 (3.9)	LMX1B (3.5)	RARB (3.4)	BICC1 (3.3)
MP:0000131	abnormal long bone epiphysis morphology	0.00127	<0.05	CHADL (5.4)	COL11A1 (4.8)	CYR61 (4.0)	COL8A2 (3.7)	FOXC1 (3.6)	CAV2 (3.3)	BICC1 (2.9)	COL16A1 (2.7)	GMDS (2.6)	COBLL1 (2.5)
GO:0061138	morphogenesis of a branching epithelium	0.00129	<0.05	THSD4 (4.9)	CTTNBP2 (3.8)	LMX1B (3.4)	GRHL2 (3.2)	SALL1 (3.0)	ENSG00000248463 (2.9)	FOXL1 (2.8)	GLIS1 (2.7)	SALL3 (2.6)	ZNF516 (2.6)
ENSG00000105662	CRTC1 PPI subnetwork	0.0013	<0.05	USP40 (3.7)	ARHGEF12 (3.2)	KIF1C (3.0)	LPP (2.6)	PIK3R3 (2.6)	MAP7D1 (2.6)	MAST2 (2.5)	CAMTA2 (2.5)	ITPKC (2.4)	DCBLD2 (2.4)
KEGG_PATHWAYS_IN_CANCER	KEGG_PATHWAYS_IN_CANCER	0.00131	<0.05	FNDC3B (3.6)	PTHLH (3.3)	SEMA3C (3.0)	KREMEN1 (2.8)	ETS1 (2.7)	ROR1 (2.7)	CAV1 (2.7)	CAV2 (2.6)	CDKN2B (2.6)	CCDC102A (2.5)
ENSG00000100985	MMP9 PPI subnetwork	0.00131	<0.05	LTBP2 (5.6)	BICC1 (4.2)	SEMA3C (4.2)	COL16A1 (3.9)	CALD1 (3.3)	COL4A3 (3.3)	COL11A1 (3.3)	CYR61 (3.2)	LTBP1 (3.1)	FERMT2 (3.0)
ENSG00000169967	MAP3K2 PPI subnetwork	0.00131	<0.05	CAMTA2 (2.8)	BRE (2.6)	ENSG00000214934 (2.6)	SMG6 (2.6)	ARHGAP27 (2.5)	TRIOBP (2.5)	FERMT1 (2.4)	BTRC (2.4)	ITPKC (2.3)	ZBTB16 (2.2)
MP:0005543	corneal thinning	0.00131	<0.05	PDGFRL (7.2)	COL11A1 (6.7)	COL8A2 (5.4)	COL16A1 (4.5)	ANTXR1 (4.3)	BICC1 (4.0)	ROR1 (3.5)	PI16 (3.2)	THSD7A (2.6)	MTUS1 (2.6)
ENSG00000002745	WNT16 PPI subnetwork	0.00132	<0.05	PLEKHA7 (4.3)	LMO4 (4.3)	PDGFRL (3.2)	ROR1 (3.1)	EP300 (3.1)	BICC1 (3.0)	SLC2A12 (2.9)	MYCBP2 (2.4)	NPY1R (2.4)	FOXC1 (2.4)
MP:0002092	abnormal eye morphology	0.00135	<0.05	SIX3 (5.1)	CDKN2B (4.6)	ENSG00000236502 (4.4)	LTBP1 (4.0)	SIX6 (4.0)	FOXC1 (3.7)	CYR61 (3.5)	CYP26A1 (3.4)	ROR1 (3.2)	SIX1 (3.2)
ENSG00000103479	RBL2 PPI subnetwork	0.00137	<0.05	CPSF4 (4.1)	ZNF789 (3.2)	CDC7 (3.0)	ISCA2 (2.8)	ENSG00000236502 (2.7)	RPE (2.7)	TBP (2.5)	ATP5J2 (2.4)	TMCO1 (2.3)	NASP (2.3)
ENSG00000172725	CORO1B PPI subnetwork	0.00138	<0.05	FERMT2 (4.3)	CAV1 (3.9)	CALD1 (3.7)	CAV2 (2.8)	CDKN2B (2.7)	TES (2.5)	UNC5B (2.5)	ANTXR1 (2.4)	MECOM (2.3)	DDAH1 (2.3)
MP:0004726	abnormal nasal capsule morphology	0.00138	<0.05	SIX3 (5.9)	CYP26A1 (5.5)	SALL1 (4.6)	ENSG00000236502 (4.1)	BMP2 (3.8)	SIX1 (3.7)	RARB (3.7)	COL8A2 (3.3)	GMDS (3.1)	UNC5B (3.1)
GO:0030335	positive regulation of cell migration	0.00139	<0.05	GLIS3 (3.6)	LTBP2 (3.5)	AFAP1 (3.1)	CALD1 (2.7)	BICC1 (2.7)	ANGPTL2 (2.7)	PRRX1 (2.5)	FERMT2 (2.5)	ARHGEF12 (2.3)	CYR61 (2.3)
GO:0003690	double-stranded DNA binding	0.00143	<0.05	LMO4 (2.9)	FOXL1 (2.8)	RARB (2.8)	ETS1 (2.6)	C2orf67 (2.6)	CYR61 (2.6)	C5orf41 (2.4)	FOXC1 (2.4)	C19orf54 (2.3)	SOCS3 (2.3)
ENSG00000170365	SMAD1 PPI subnetwork	0.00143	<0.05	ARID2 (4.1)	KIAA1267 (3.9)	FMNL2 (2.9)	TTC28 (2.9)	EP300 (2.8)	MAP7D1 (2.7)	C5orf41 (2.7)	ZBTB34 (2.5)	TCF12 (2.5)	SALL1 (2.4)
GO:0001841	neural tube formation	0.00144	<0.05	SALL3 (2.8)	WNT3 (2.7)	ANTXR1 (2.4)	C19orf54 (2.4)	ENSG00000214401 (2.4)	TCF12 (2.4)	NUMBL (2.2)	DDAH1 (2.1)	GPBP1L1 (2.1)	CDKN2A (2.1)
ENSG00000107404	DVL1 PPI subnetwork	0.00145	<0.05	KREMEN1 (3.7)	CCDC102A (3.0)	ARID2 (2.7)	H1F0 (2.7)	GRHL2 (2.6)	CYP26A1 (2.3)	BMP2 (2.3)	LMO4 (2.1)	DDAH1 (2.1)	ZNF516 (2.0)
GO:0004721	phosphoprotein phosphatase activity	0.00145	<0.05	CLIC5 (3.1)	TRIB2 (3.1)	SIX1 (2.8)	MADD (2.7)	ENSG00000227844 (2.3)	IKZF2 (2.3)	PLEKHM1 (2.2)	PCLO (2.2)	DDHD1 (2.2)	LYN (2.1)
GO:0008285	negative regulation of cell proliferation	0.00146	<0.05	TRIOBP (3.0)	AFAP1 (3.0)	PLEKHA7 (2.4)	NEAT1 (2.3)	LMO4 (2.3)	BMP2 (2.3)	ENSG00000256746 (2.3)	CDKN2B (2.2)	ENSG00000223842 (2.0)	LTBP3 (1.9)
GO:0043410	positive regulation of MAPK cascade	0.00147	<0.05	ENSG00000231330 (2.8)	SLC2A12 (2.7)	ADAMTS8 (2.4)	C14orf49 (2.3)	TBKBP1 (2.2)	STH (2.1)	ENSG00000255545 (2.1)	PROX2 (2.1)	ENSG00000227495 (1.9)	THSD4 (1.9)
MP:0001274	curly vibrissae	0.00147	<0.05	KREMEN1 (3.2)	ENSG00000176515 (2.5)	ENSG00000248463 (2.4)	FERMT1 (2.3)	ENSG00000237463 (2.3)	ENSG00000231806 (2.1)	EGLN3 (2.1)	FNDC3B (1.9)	KLF5 (1.8)	PTHLH (1.8)
GO:0007435	salivary gland morphogenesis	0.00149	<0.05	ENSG00000256746 (3.6)	ENSG00000232197 (3.4)	GRHL2 (3.2)	DCBLD2 (3.1)	SEMA3C (2.7)	SLC2A12 (2.6)	C9orf53 (2.6)	ENSG00000231330 (2.6)	ZNF366 (2.5)	ROR1 (2.5)
MP:0002151	abnormal neural tube morphology/development	0.00149	<0.05	SALL1 (4.7)	ENSG00000236502 (3.8)	WNT3 (3.7)	ZNF516 (3.5)	BMP2 (3.2)	KIAA1267 (3.1)	SALL3 (3.1)	UNC5B (3.0)	TTC28 (2.8)	RARB (2.8)
MP:0004204	absent stapes	0.00149	<0.05	FOXC1 (8.2)	SIX4 (7.0)	SIX1 (5.3)	RARB (4.6)	SALL1 (4.1)	PRRX1 (4.1)	ANGPT1 (3.9)	MEIS1 (3.6)	MECOM (3.5)	ZNF516 (3.4)
ENSG00000106829	TLE4 PPI subnetwork	0.00153	<0.05	ENSG00000236502 (10.3)	SIX3 (8.2)	C14orf39 (6.9)	SIX6 (5.9)	SIX4 (4.9)	SALL3 (4.2)	FOXC1 (4.2)	SIX1 (3.1)	SLC2A12 (2.8)	GLIS1 (2.8)
GO:0045785	positive regulation of cell adhesion	0.00155	<0.05	COL4A3 (3.4)	LTBP2 (3.2)	COL8A2 (3.1)	GP1BA (3.1)	COL11A1 (3.0)	DDAH1 (2.6)	SEMA3C (2.6)	ENSG00000248463 (2.5)	CALD1 (2.4)	AFAP1 (2.4)
ENSG00000166949	SMAD3 PPI subnetwork	0.00155	<0.05	CYR61 (3.6)	EP300 (3.6)	MAP7D1 (3.1)	KIAA1267 (3.1)	SOCS3 (2.7)	NPEPPS (2.7)	TSC22D2 (2.7)	ARID2 (2.5)	TTC28 (2.4)	ZBTB34 (2.3)
MP:0010029	abnormal basicranium morphology	0.00156	<0.05	COL11A1 (5.7)	CHADL (5.3)	COL8A2 (5.1)	GMDS (4.1)	BMP2 (3.8)	SIX1 (3.6)	UNC5B (3.5)	ANKH (3.4)	FOXC1 (3.2)	PLCE1 (3.2)
MP:0002237	abnormal nasal cavity morphology	0.00157	<0.05	SIX4 (7.0)	SIX3 (6.6)	FOXC1 (4.8)	ENSG00000236502 (4.4)	C14orf39 (4.4)	COL8A2 (4.0)	SIX1 (4.0)	COL11A1 (3.9)	PRRX1 (3.9)	SIX6 (3.7)
MP:0000556	abnormal hindlimb morphology	0.00157	<0.05	SIX1 (5.1)	RARB (4.1)	COL8A2 (3.7)	COL11A1 (3.7)	BMP2 (3.6)	SIX4 (3.5)	KLF5 (3.4)	PRRX1 (3.0)	LTBP1 (2.9)	SALL1 (2.9)
MP:0000165	abnormal long bone hypertrophic chondrocyte zone	0.00162	<0.05	COL11A1 (7.1)	COL16A1 (4.7)	ANKH (4.7)	CHADL (4.2)	CYR61 (4.2)	BMP2 (4.1)	PDGFRL (3.8)	COL8A2 (3.7)	UNC5B (3.2)	ANGPTL2 (3.0)
GO:0016202	regulation of striated muscle tissue development	0.00162	<0.05	ROR1 (3.3)	WNT3 (3.1)	THSD4 (2.8)	ADAMTS8 (2.4)	BMP2 (2.3)	RARB (2.2)	KLF5 (2.1)	ENSG00000246985 (2.1)	CYP26A1 (2.1)	KIAA1267 (2.1)
ENSG00000112312	GMNN PPI subnetwork	0.00163	<0.05	CDKN2B (5.1)	ENSG00000236502 (4.7)	CDC7 (3.7)	SALL3 (3.7)	DDB2 (3.6)	LMX1B (3.4)	MTAP (3.3)	ENSG00000204650 (3.0)	SALL1 (2.8)	ZKSCAN5 (2.8)
ENSG00000083857	FAT1 PPI subnetwork	0.00164	<0.05	NEAT1 (2.8)	LTBP3 (2.7)	CLIC5 (2.5)	CAV1 (2.4)	COBLL1 (2.3)	SEMA3C (2.2)	MTUS1 (2.1)	CCDC102A (2.1)	ENSG00000227290 (2.1)	NUMBL (2.1)
GO:0090178	regulation of establishment of planar polarity involved in neural tube closure	0.00165	<0.05	CCDC102A (3.6)	ENSG00000237870 (3.2)	PLEKHA7 (3.2)	ENSG00000214401 (2.9)	ANTXR1 (2.9)	COL8A2 (2.7)	FAM200A (2.7)	ENSG00000225084 (2.5)	PTHLH (2.5)	NUMBL (2.5)
GO:0090179	planar cell polarity pathway involved in neural tube closure	0.00165	<0.05	CCDC102A (3.6)	ENSG00000237870 (3.2)	PLEKHA7 (3.2)	ENSG00000214401 (2.9)	ANTXR1 (2.9)	COL8A2 (2.7)	FAM200A (2.7)	ENSG00000225084 (2.5)	PTHLH (2.5)	NUMBL (2.5)
GO:0048514	blood vessel morphogenesis	0.00165	<0.05	MECOM (4.1)	LTBP2 (3.4)	UNC5B (3.2)	CAV1 (3.1)	CYR61 (2.9)	CAV2 (2.7)	ANGPTL2 (2.6)	TBKBP1 (2.5)	CALD1 (2.5)	AFAP1 (2.5)
ENSG00000107263	RAPGEF1 PPI subnetwork	0.00166	<0.05	CDC14A (3.3)	KCTD20 (3.2)	TCF12 (3.2)	ZNF655 (3.0)	ETS1 (2.8)	ENSG00000246985 (2.3)	ENSG00000236502 (2.2)	ROR1 (2.2)	TTC28 (2.2)	FERMT2 (2.1)
ENSG00000165410	CFL2 PPI subnetwork	0.00168	<0.05	KIF1C (4.1)	CALD1 (4.0)	SMG6 (3.8)	MECOM (3.2)	CDKN2B (3.1)	C22orf29 (2.9)	FERMT2 (2.8)	CYR61 (2.7)	CAV1 (2.6)	ADAMTS8 (2.5)
GO:0043408	regulation of MAPK cascade	0.00168	<0.05	ENSG00000248463 (2.8)	ARHGAP27 (2.5)	KIF1C (2.5)	SLC2A12 (2.4)	ROR1 (2.3)	STH (2.1)	RNF167 (2.1)	ALCAM (2.0)	SEMA3C (1.9)	PTPRJ (1.8)
ENSG00000204361	FAM55B PPI subnetwork	0.00169	<0.05	CALD1 (5.4)	FERMT2 (4.4)	CAV1 (4.0)	TES (3.7)	AFAP1 (3.0)	CAV2 (2.8)	LPP (2.7)	KLF5 (2.7)	CYR61 (2.5)	PDAP1 (2.3)
GO:0048546	digestive tract morphogenesis	0.0017	<0.05	KCNK5 (3.3)	ENSG00000256746 (3.3)	FOXL1 (2.6)	ENSG00000248463 (2.4)	BMP2 (2.4)	ANTXR1 (2.4)	ROBO2 (2.3)	LMX1B (2.2)	PLCE1 (2.2)	EMID1 (2.2)
MP:0001293	anophthalmia	0.0017	<0.05	SIX3 (5.5)	SIX6 (4.4)	ENSG00000236502 (3.6)	CYP26A1 (3.4)	ROR1 (3.3)	ETV7 (3.2)	SALL3 (2.4)	GRHL2 (2.3)	FERMT2 (2.1)	ANTXR1 (2.1)
ENSG00000118785	SPP1 PPI subnetwork	0.00173	<0.05	LTBP2 (4.8)	CALD1 (4.3)	SEMA3C (3.1)	LPP (3.1)	GNB1L (3.0)	ANGPT1 (3.0)	ANTXR1 (2.7)	ANGPTL2 (2.7)	LTBP1 (2.6)	COL11A1 (2.6)
GO:0001655	urogenital system development	0.00174	<0.05	THSD4 (3.5)	PKHD1 (3.5)	GLIS1 (3.5)	LMX1B (3.4)	FOXC1 (3.1)	BICC1 (3.0)	RARB (2.9)	ZNF516 (2.8)	SALL1 (2.7)	CTTNBP2 (2.6)
ENSG00000100014	SPECC1L PPI subnetwork	0.00176	<0.05	FERMT2 (3.8)	CALD1 (3.7)	CAV1 (3.4)	CDKN2B (2.8)	DDAH1 (2.5)	UNC5B (2.5)	NUMBL (2.4)	MECOM (2.4)	MAP7D1 (2.4)	TES (2.4)
GO:0031519	PcG protein complex	0.00176	<0.05	ARID2 (2.8)	ZBTB34 (2.6)	STK35 (2.6)	KIAA1267 (2.5)	EXOC2 (2.3)	H1F0 (2.3)	NPEPPS (2.3)	ARL17A (2.3)	NACAP1 (2.3)	BTRC (2.1)
MP:0003755	abnormal palate morphology	0.00178	<0.05	MMP26 (6.4)	CYP26A1 (4.4)	SALL1 (4.0)	PRRX1 (3.9)	SIX3 (3.6)	ZNF516 (3.5)	ROBO2 (3.5)	SALL3 (3.4)	KLF5 (3.4)	SLC2A12 (3.4)
GO:0048565	digestive tract development	0.00179	<0.05	CDKN2B-AS (3.0)	BMP2 (2.9)	EMID1 (2.8)	ENSG00000248463 (2.7)	CTTNBP2 (2.5)	KCNK5 (2.5)	TM4SF20 (2.5)	LMX1B (2.3)	ZNF655 (2.3)	PXT1 (2.3)
MP:0000060	delayed bone ossification	0.00179	<0.05	COL8A2 (4.8)	COL11A1 (4.4)	BICC1 (4.3)	UNC5B (3.8)	ANTXR1 (3.7)	COL16A1 (3.4)	BMP2 (3.1)	GLIS1 (2.9)	LMO4 (2.9)	PDE7B (2.9)
MP:0004471	short nasal bone	0.0018	<0.05	UNC5B (3.6)	FOXC1 (3.5)	ENSG00000231330 (3.1)	ANGPT1 (3.1)	COL11A1 (3.0)	ZNF516 (2.9)	KLF5 (2.9)	BMP2 (2.7)	ROR1 (2.6)	SALL1 (2.4)
GO:0048286	lung alveolus development	0.00181	<0.05	ADAMTS8 (4.3)	MEIS1 (4.1)	ENSG00000255545 (4.0)	ROBO2 (3.0)	CCDC17 (2.7)	USP40 (2.7)	ENSG00000223949 (2.6)	RARB (2.6)	ENSG00000237870 (2.6)	NPC2 (2.5)
GO:0001701	in utero embryonic development	0.00181	<0.05	CCDC102A (2.8)	SMG6 (2.5)	ARID2 (2.4)	KIAA1267 (2.2)	DBF4B (2.2)	RARB (2.2)	FNDC3B (2.2)	KREMEN1 (2.1)	PLEKHA7 (2.0)	TRIOBP (2.0)
ENSG00000105357	MYH14 PPI subnetwork	0.00182	<0.05	CALD1 (4.5)	ENO3 (4.3)	FERMT2 (4.0)	PFN1 (3.3)	CAV1 (3.3)	TES (3.2)	ABRA (3.1)	CYR61 (2.9)	PROX2 (2.6)	ARHGAP27 (2.3)
MP:0004249	abnormal crista ampullaris morphology	0.00186	<0.05	SIX4 (5.4)	FOXC1 (4.4)	MMP26 (4.3)	SALL3 (3.7)	SIX1 (2.9)	ADAMTS8 (2.8)	WNT3 (2.5)	PRRX1 (2.5)	TSC22D2 (2.4)	FBP1 (2.3)
Supplementary Table S2C. DEPICT tissue enrichment results using POAG GWAS summary statistics (FDR < 0.05)
MeSH term	Name	MeSH first level term	MeSH second level term	False discovery rate	Nominal P value	Tissue-specific expression Z score gene 1	Tissue-specific expression Z score gene 2	Tissue-specific expression Z score gene 3	Tissue-specific expression Z score gene 4	Tissue-specific expression Z score gene 5	Tissue-specific expression Z score gene 6	Tissue-specific expression Z score gene 7	Tissue-specific expression Z score gene 8	Tissue-specific expression Z score gene 9	Tissue-specific expression Z score gene 10
A05.360.319	Genitalia Female	Urogenital System	Genitalia	<0.05	0.000172	TMPRSS3 (2.4)	MEIS1 (1.8)	THSD4 (1.5)	MECOM (1.5)	ZNF516 (1.4)	ENSG00000223284 (1.3)	GLIS3 (1.1)	MMP26 (1.1)	USP40 (1.1)	GPBP1L1 (1.0)
A05.360.319.679	Uterus	Urogenital System	Genitalia	<0.05	0.000185	MMP26 (3.0)	ZNF516 (2.8)	SALL1 (2.2)	MEIS1 (1.9)	ADAMTS8 (1.7)	GLIS3 (1.7)	MECOM (1.5)	TMEM181 (1.3)	PRRX1 (1.3)	THSD7A (1.3)
A07.541.510.110	Aortic Valve	Cardiovascular System	Heart	<0.05	0.000287	GLIS1 (6.2)	ZNF280D (3.5)	LTBP1 (3.1)	ANKH (2.9)	LTBP2 (2.9)	TCF12 (2.8)	PTHLH (2.8)	ACADL (2.8)	BICC1 (2.7)	PITPNB (2.5)
A07.541.510	Heart Valves	Cardiovascular System	Heart	<0.05	0.000287	GLIS1 (6.2)	ZNF280D (3.5)	LTBP1 (3.1)	ANKH (2.9)	LTBP2 (2.9)	TCF12 (2.8)	PTHLH (2.8)	ACADL (2.8)	BICC1 (2.7)	PITPNB (2.5)
A05.360	Genitalia	Urogenital System	Genitalia	<0.05	0.000321	TMPRSS3 (1.6)	MEIS1 (1.5)	THSD4 (1.5)	ZNF516 (1.3)	GRHL2 (1.3)	SLC2A12 (1.1)	ENSG00000246985 (1.1)	TMTC2 (1.0)	USP40 (1.0)	ENSG00000223284 (1.0)
A05.360.319.679.490	Endometrium	Urogenital System	Genitalia	<0.05	0.000462	MMP26 (5.4)	ZNF516 (3.6)	ADAMTS8 (2.9)	SALL1 (2.7)	GLIS3 (2.3)	MEIS1 (2.0)	ENSG00000231330 (1.9)	THSD4 (1.6)	TCF12 (1.6)	MECOM (1.6)
A05.360.319.114.373	Fallopian Tubes	Urogenital System	Genitalia	<0.05	0.00064	TMPRSS3 (4.6)	MEIS1 (2.8)	THSD4 (2.4)	MECOM (2.3)	CDKN2A (1.9)	ARID2 (1.8)	GPBP1L1 (1.7)	SIX4 (1.6)	PNPT1 (1.6)	FAM200A (1.5)
A05.810.890	Urinary Bladder	Urogenital System	Urinary Tract	<0.05	0.00204	ACOXL (2.8)	ENSG00000223284 (1.7)	FERMT1 (1.7)	KLF5 (1.5)	SOCS3 (1.5)	PITPNB (1.5)	NEAT1 (1.5)	ARL17A (1.4)	EGLN3 (1.4)	TMEM181 (1.4)
A03.734	Pancreas	Digestive System	Pancreas	<0.05	0.00211	PKHD1 (2.0)	TMPRSS3 (1.7)	PLCE1 (1.6)	BICC1 (1.6)	PITPNB (1.4)	TMEM181 (1.3)	NEAT1 (1.1)	ACADL (1.1)	CYR61 (1.1)	BMP2 (1.1)
A10.615	Membranes	Tissues	Membranes	<0.05	0.00212	CDKN2B-AS (2.5)	ENSG00000257512 (2.1)	CDKN2B (2.0)	KLF5 (1.8)	PLCE1 (1.7)	PLEKHA7 (1.6)	DTHD1 (1.4)	AGBL2 (1.4)	GRHL2 (1.4)	CCDC17 (1.4)
A05.360.319.114.630	Ovary	Urogenital System	Genitalia	<0.05	0.00221	TMPRSS3 (3.4)	MEIS1 (1.8)	THSD4 (1.7)	MECOM (1.6)	ENSG00000223284 (1.5)	USP40 (1.2)	CDKN2A (1.2)	ARID2 (1.2)	GPBP1L1 (1.2)	DPCD (1.1)
A05.360.319.114	Adnexa Uteri	Urogenital System	Genitalia	<0.05	0.00223	TMPRSS3 (3.4)	MEIS1 (1.8)	THSD4 (1.7)	MECOM (1.6)	ENSG00000223284 (1.5)	CDKN2A (1.2)	USP40 (1.2)	ARID2 (1.2)	GPBP1L1 (1.2)	DPCD (1.1)
A11.329.171	Chondrocytes	Cells	Connective Tissue Cells	<0.05	0.00248	ENSG00000229127 (5.6)	COL11A1 (4.1)	PDGFRL (2.7)	PROX2 (2.7)	SIX1 (2.7)	GLIS1 (2.7)	COL8A2 (2.6)	ENSG00000240405 (2.6)	WNT9B (2.5)	SIX4 (2.5)
A03.556.875	Upper Gastrointestinal Tract	Digestive System	Gastrointestinal Tract	<0.05	0.00277	ARL17A (2.5)	MECOM (2.0)	ENSG00000223284 (2.0)	PITPNB (1.9)	LPP (1.8)	TMPRSS3 (1.8)	TMEM181 (1.8)	NEAT1 (1.6)	FERMT1 (1.5)	ENSG00000255545 (1.5)
A04.411	Lung	Respiratory System	Lung	<0.05	0.00281	C17orf104 (2.0)	COL4A3 (1.6)	ENSG00000240476 (1.5)	FAM200A (1.4)	ENSG00000231806 (1.1)	TMTC2 (1.0)	ACOXL (1.0)	NPC2 (0.9)	ALCAM (0.9)	CYR61 (0.9)
A03.556.875.875	Stomach	Digestive System	Gastrointestinal Tract	<0.05	0.00333	ARL17A (2.8)	MECOM (2.3)	TMPRSS3 (2.2)	TMEM181 (2.0)	LPP (1.9)	KCNK5 (1.9)	DGKD (1.8)	ENSG00000223284 (1.8)	ENSG00000255545 (1.8)	PITPNB (1.7)
A06.407.312	Gonads	Endocrine System	Endocrine Glands	<0.05	0.00429	TMPRSS3 (3.2)	MEIS1 (1.8)	THSD4 (1.7)	MECOM (1.5)	ENSG00000223284 (1.4)	ARID2 (1.1)	USP40 (1.1)	GPBP1L1 (1.1)	DPCD (1.1)	COL11A1 (1.1)
A07.231.114	Arteries	Cardiovascular System	Blood Vessels	<0.05	0.00433	FOXL1 (2.7)	FOXC1 (2.7)	ADAMTS8 (2.6)	ENSG00000214934 (2.4)	LTBP1 (2.3)	LTBP2 (2.2)	BMP2 (2.1)	LPP (1.9)	PITPNB (1.8)	KIF1C (1.5)
A03.556.875.500	Esophagus	Digestive System	Gastrointestinal Tract	<0.05	0.00461	FERMT1 (2.4)	ENSG00000223284 (2.3)	PITPNB (2.1)	ENSG00000231806 (2.1)	ARL17A (2.0)	NEAT1 (1.8)	KLF5 (1.8)	LPP (1.8)	PLEKHA7 (1.7)	CDKN2B-AS (1.7)
A05.360.319.679.690	Myometrium	Urogenital System	Genitalia	<0.05	0.00476	ENSG00000246985 (5.4)	LPP (3.5)	ZNF516 (3.2)	CALD1 (2.5)	CCDC102A (2.5)	MEIS1 (2.5)	NPY1R (2.3)	CEP112 (2.3)	THSD7A (2.1)	PLCE1 (2.0)
	DEPICT: Data-driven expression prioritized integration for complex traits
	POAG: Primary open-angle glaucoma
	SNP: Single nucleotide polymorphisms
	GWAS: Genome-wide association study
	FDR: False discovery rate
