# Supplementary material for: Bioinformatic Prioritization and Functional Annotation of GWAS-Based Candidate Genes for Primary Open-Angle Glaucoma
Source: Genes (Basel). 2022 Jun 13;13(6):1055. doi: 10.3390/genes13061055 (PMC9222386; doi:10.3390/genes13061055)
Supplement: Supplementary file 1 [file genes-13-01055-s001.zip › Supplementary Table S3 GeneMANIA_GO_TERMS_and IPA canonical pathways using 142-Input-Genes.xlsx]

## Sheet: sheet
Supplementary Table S3A. GeneMANIA Functional enrichment results of 142 prioritized genes as well as 200 most related genes (q-value <0.05).
GO ID	Description	q-value	Occurrences in Sample	Occurrences in Genome
GO:0031012	extracellular matrix	6.94759e-56	61	208
GO:0030198	extracellular matrix organization	4.81326e-53	66	292
GO:0043062	extracellular structure organization	4.81326e-53	66	293
GO:0005578	proteinaceous extracellular matrix	2.45639e-29	33	110
GO:0022617	extracellular matrix disassembly	7.11627e-24	30	120
GO:0044420	extracellular matrix part	2.29662e-21	23	67
GO:0030574	collagen catabolic process	4.50645e-20	22	66
GO:0032963	collagen metabolic process	6.32161e-20	24	87
GO:0044259	multicellular organismal macromolecule metabolic process	1.84962e-19	24	91
GO:0044243	multicellular organismal catabolic process	2.84401e-19	22	72
GO:0044236	multicellular organismal metabolic process	8.05691e-19	24	97
GO:0007178	transmembrane receptor protein serine/threonine kinase signaling pathway	2.23582e-18	32	218
GO:0005201	extracellular matrix structural constituent	1.87816e-16	18	53
GO:0005581	collagen	2.6734e-15	14	28
GO:0030199	collagen fibril organization	7.24933e-13	12	24
GO:0090092	regulation of transmembrane receptor protein serine/threonine kinase signaling pathway	3.38681e-12	21	132
GO:0005518	collagen binding	1.09691e-11	13	37
GO:0007179	transforming growth factor beta receptor signaling pathway	4.2003e-11	21	150
GO:0071560	cellular response to transforming growth factor beta stimulus	4.17422e-10	21	169
GO:0071559	response to transforming growth factor beta	4.17422e-10	21	169
GO:0005583	fibrillar collagen	6.0622e-10	8	11
GO:0001501	skeletal system development	6.94233e-09	21	196
GO:0005178	integrin binding	8.43957e-09	13	60
GO:0005788	endoplasmic reticulum lumen	1.21137e-08	18	142
GO:0031589	cell-substrate adhesion	4.13163e-08	18	153
GO:0042326	negative regulation of phosphorylation	6.86058e-08	21	223
GO:0001837	epithelial to mesenchymal transition	6.89945e-08	13	71
GO:0001568	blood vessel development	2.39591e-07	19	193
GO:0007517	muscle organ development	2.50528e-07	18	172
GO:0019838	growth factor binding	2.51345e-07	13	79
GO:0051271	negative regulation of cellular component movement	6.60324e-07	15	121
GO:0010563	negative regulation of phosphorus metabolic process	7.96054e-07	21	258
GO:0045936	negative regulation of phosphate metabolic process	7.96054e-07	21	258
GO:0050431	transforming growth factor beta binding	8.37979e-07	7	15
GO:0050673	epithelial cell proliferation	8.37979e-07	17	165
GO:0010717	regulation of epithelial to mesenchymal transition	8.37979e-07	10	44
GO:0050678	regulation of epithelial cell proliferation	9.16101e-07	16	146
GO:0050680	negative regulation of epithelial cell proliferation	9.16101e-07	11	58
GO:0040017	positive regulation of locomotion	9.16101e-07	19	213
GO:0010718	positive regulation of epithelial to mesenchymal transition	2.44182e-06	8	26
GO:0007507	heart development	2.51917e-06	18	203
GO:0016055	Wnt signaling pathway	2.51917e-06	18	203
GO:2000147	positive regulation of cell motility	2.65987e-06	18	204
GO:0031214	biomineral tissue development	2.88795e-06	11	65
GO:0048407	platelet-derived growth factor binding	3.10671e-06	6	11
GO:0051272	positive regulation of cellular component movement	3.64462e-06	18	209
GO:0010770	positive regulation of cell morphogenesis involved in differentiation	3.72279e-06	9	39
GO:1901654	response to ketone	3.93644e-06	8	28
GO:0090100	positive regulation of transmembrane receptor protein serine/threonine kinase signaling pathway	4.25668e-06	10	53
GO:0001933	negative regulation of protein phosphorylation	4.57259e-06	17	189
GO:0045596	negative regulation of cell differentiation	5.30003e-06	20	267
GO:2000736	regulation of stem cell differentiation	5.50005e-06	11	70
GO:0010720	positive regulation of cell development	5.81513e-06	13	106
GO:0061061	muscle structure development	6.21258e-06	19	244
GO:0048863	stem cell differentiation	6.43063e-06	16	171
GO:0030335	positive regulation of cell migration	8.81773e-06	17	199
GO:0030282	bone mineralization	9.12014e-06	10	58
GO:0030278	regulation of ossification	9.46894e-06	12	92
GO:0030111	regulation of Wnt signaling pathway	9.63599e-06	15	154
GO:0030155	regulation of cell adhesion	9.63599e-06	17	201
GO:0042476	odontogenesis	1.102e-05	9	45
GO:0090101	negative regulation of transmembrane receptor protein serine/threonine kinase signaling pathway	1.47916e-05	11	78
GO:0030509	BMP signaling pathway	1.66718e-05	11	79
GO:0090287	regulation of cellular response to growth factor stimulus	1.77139e-05	13	118
GO:0031093	platelet alpha granule lumen	1.87609e-05	9	48
GO:0001503	ossification	2.60676e-05	14	144
GO:0070167	regulation of biomineral tissue development	2.64335e-05	9	50
GO:0005796	Golgi lumen	2.95589e-05	11	84
GO:0048514	blood vessel morphogenesis	3.13627e-05	15	170
GO:0072001	renal system development	3.2234e-05	13	125
GO:0010769	regulation of cell morphogenesis involved in differentiation	3.41858e-05	14	148
GO:0060537	muscle tissue development	3.98711e-05	14	150
GO:0005539	glycosaminoglycan binding	4.48121e-05	11	88
GO:0040013	negative regulation of locomotion	5.30517e-05	13	131
GO:0001655	urogenital system development	5.7234e-05	13	132
GO:0019955	cytokine binding	6.47457e-05	9	56
GO:0034330	cell junction organization	6.86414e-05	15	182
GO:0001525	angiogenesis	7.99654e-05	17	237
GO:0030336	negative regulation of cell migration	8.49679e-05	12	115
GO:0048729	tissue morphogenesis	8.78655e-05	16	212
GO:0030510	regulation of BMP signaling pathway	8.82318e-05	8	43
GO:0003012	muscle system process	9.13545e-05	16	213
GO:2000146	negative regulation of cell motility	9.76749e-05	12	117
GO:0030500	regulation of bone mineralization	0.000102545	8	44
GO:0002683	negative regulation of immune system process	0.000104664	12	118
GO:0006936	muscle contraction	0.000107101	15	190
GO:0031091	platelet alpha granule	0.000120655	9	61
GO:0034774	secretory granule lumen	0.000137587	9	62
GO:0060070	canonical Wnt signaling pathway	0.000143554	13	145
GO:0002576	platelet degranulation	0.000167545	10	82
GO:0005604	basement membrane	0.000167545	7	33
GO:0007160	cell-matrix adhesion	0.000197225	11	104
GO:0045216	cell-cell junction organization	0.000218401	13	151
GO:0061440	kidney vasculature development	0.000249179	5	13
GO:0061437	renal system vasculature development	0.000249179	5	13
GO:0044273	sulfur compound catabolic process	0.000297753	7	36
GO:0022604	regulation of cell morphogenesis	0.000302651	16	236
GO:0072006	nephron development	0.000333761	8	52
GO:0030168	platelet activation	0.000350846	15	211
GO:0017145	stem cell division	0.000363384	5	14
GO:0006027	glycosaminoglycan catabolic process	0.000376135	8	53
GO:0060389	pathway-restricted SMAD protein phosphorylation	0.000492732	7	39
GO:0006026	aminoglycan catabolic process	0.000492732	8	55
GO:0030178	negative regulation of Wnt signaling pathway	0.000519604	10	94
GO:0090288	negative regulation of cellular response to growth factor stimulus	0.000530554	9	74
GO:0001822	kidney development	0.000553267	11	117
GO:0014706	striated muscle tissue development	0.00060146	12	142
GO:0060205	cytoplasmic membrane-bounded vesicle lumen	0.000640511	9	76
GO:0031983	vesicle lumen	0.000640511	9	76
GO:0007184	SMAD protein import into nucleus	0.000701923	5	16
GO:0017015	regulation of transforming growth factor beta receptor signaling pathway	0.000702268	9	77
GO:0050900	leukocyte migration	0.000945845	15	231
GO:0008201	heparin binding	0.00127785	8	63
GO:0022612	gland morphogenesis	0.00129384	5	18
GO:0060828	regulation of canonical Wnt signaling pathway	0.00165067	10	108
GO:0060348	bone development	0.0018423	7	48
GO:0034504	protein localization to nucleus	0.00185331	13	187
GO:0043202	lysosomal lumen	0.00194918	8	67
GO:1901681	sulfur compound binding	0.00198761	9	88
GO:0010631	epithelial cell migration	0.00207549	11	136
GO:0043394	proteoglycan binding	0.00207549	4	10
GO:0090090	negative regulation of canonical Wnt signaling pathway	0.0021071	8	68
GO:0005775	vacuolar lumen	0.00233139	8	69
GO:0040008	regulation of growth	0.00239769	16	283
GO:0006469	negative regulation of protein kinase activity	0.00282598	11	141
GO:0071900	regulation of protein serine/threonine kinase activity	0.00318703	16	290
GO:0001937	negative regulation of endothelial cell proliferation	0.00338576	5	22
GO:0016049	cell growth	0.00370308	15	262
GO:0043112	receptor metabolic process	0.00371073	9	96
GO:0001667	ameboidal cell migration	0.00371073	12	173
GO:0006024	glycosaminoglycan biosynthetic process	0.00419972	9	98
GO:0042340	keratan sulfate catabolic process	0.00419972	4	12
GO:0060317	cardiac epithelial to mesenchymal transition	0.00419972	4	12
GO:1900115	extracellular regulation of signal transduction	0.00419972	4	12
GO:1900116	extracellular negative regulation of signal transduction	0.00419972	4	12
GO:2000772	regulation of cellular senescence	0.00419972	4	12
GO:0072012	glomerulus vasculature development	0.00419972	4	12
GO:0033673	negative regulation of kinase activity	0.00428579	11	149
GO:0006023	aminoglycan biosynthetic process	0.00441781	9	99
GO:0009792	embryo development ending in birth or egg hatching	0.00474828	10	125
GO:0001948	glycoprotein binding	0.00474828	6	39
GO:0043009	chordate embryonic development	0.00474828	10	125
GO:0042698	ovulation cycle	0.00474828	5	24
GO:0032835	glomerulus development	0.00474828	6	39
GO:0007162	negative regulation of cell adhesion	0.00489322	8	78
GO:0045667	regulation of osteoblast differentiation	0.00520979	7	58
GO:0007229	integrin-mediated signaling pathway	0.00529649	6	40
GO:0006939	smooth muscle contraction	0.00529649	6	40
GO:0030514	negative regulation of BMP signaling pathway	0.00552211	5	25
GO:0022602	ovulation cycle process	0.00552211	5	25
GO:0017147	Wnt-protein binding	0.00552211	5	25
GO:0030177	positive regulation of Wnt signaling pathway	0.00556375	7	59
GO:0007423	sensory organ development	0.00556375	11	155
GO:0043542	endothelial cell migration	0.00582475	9	104
GO:0034446	substrate adhesion-dependent cell spreading	0.00582475	6	41
GO:0051223	regulation of protein transport	0.00582475	14	245
GO:0046822	regulation of nucleocytoplasmic transport	0.00609541	10	130
GO:0006606	protein import into nucleus	0.00633684	11	158
GO:0014812	muscle cell migration	0.00633684	5	26
GO:0048545	response to steroid hormone	0.00633684	8	82
GO:1902593	single-organism nuclear import	0.00633684	11	158
GO:0042306	regulation of protein import into nucleus	0.00697782	9	107
GO:0051348	negative regulation of transferase activity	0.00697782	11	160
GO:0080135	regulation of cellular response to stress	0.00728942	15	284
GO:0051170	nuclear import	0.00729451	11	161
GO:0051960	regulation of nervous system development	0.0087211	14	256
GO:0097191	extrinsic apoptotic signaling pathway	0.00893576	10	137
GO:0034329	cell junction assembly	0.00894387	11	165
GO:0061448	connective tissue development	0.00923367	8	87
GO:1900180	regulation of protein localization to nucleus	0.00955603	9	112
GO:0050767	regulation of neurogenesis	0.0100304	13	228
GO:0019199	transmembrane receptor protein kinase activity	0.0100304	7	66
GO:0001654	eye development	0.0100304	9	113
GO:0090132	epithelium migration	0.0100304	6	46
GO:0090130	tissue migration	0.0100304	6	46
GO:0045121	membrane raft	0.0100304	9	113
GO:0043588	skin development	0.0101107	10	140
GO:0050920	regulation of chemotaxis	0.0103059	8	89
GO:0044272	sulfur compound biosynthetic process	0.0110933	8	90
GO:0005160	transforming growth factor beta receptor binding	0.0111692	4	16
GO:0045778	positive regulation of ossification	0.0115684	5	30
GO:0044057	regulation of system process	0.0124899	12	203
GO:2001236	regulation of extrinsic apoptotic signaling pathway	0.0126733	8	92
GO:0090342	regulation of cell aging	0.0141078	4	17
GO:0001558	regulation of cell growth	0.0141092	12	206
GO:0031623	receptor internalization	0.0152458	6	50
GO:0033157	regulation of intracellular protein transport	0.0169466	10	150
GO:0051051	negative regulation of transport	0.0173788	12	211
GO:0014910	regulation of smooth muscle cell migration	0.0174358	4	18
GO:0032386	regulation of intracellular transport	0.0174851	14	277
GO:0045669	positive regulation of osteoblast differentiation	0.0175508	5	33
GO:0030141	secretory granule	0.0183953	10	152
GO:0006913	nucleocytoplasmic transport	0.0185448	14	279
GO:0048706	embryonic skeletal system development	0.0199939	5	34
GO:0017038	protein import	0.0201329	11	184
GO:0043534	blood vessel endothelial cell migration	0.0201329	6	53
GO:0051169	nuclear transport	0.0201855	14	282
GO:0048732	gland development	0.0201855	7	75
GO:0032964	collagen biosynthetic process	0.0207108	4	19
GO:0048534	hematopoietic or lymphoid organ development	0.0214046	13	250
GO:0051146	striated muscle cell differentiation	0.0221098	8	101
GO:0060393	regulation of pathway-restricted SMAD protein phosphorylation	0.0221098	5	35
GO:0034332	adherens junction organization	0.0230991	7	77
GO:0002009	morphogenesis of an epithelium	0.0248261	10	159
GO:0090257	regulation of muscle system process	0.0248261	8	103
GO:0043565	sequence-specific DNA binding	0.0251901	13	255
GO:0045786	negative regulation of cell cycle	0.0257079	14	290
GO:0030512	negative regulation of transforming growth factor beta receptor signaling pathway	0.0281989	6	57
GO:0007569	cell aging	0.0281989	6	57
GO:0060485	mesenchyme development	0.0283113	7	80
GO:0050795	regulation of behavior	0.0288961	8	106
GO:0005509	calcium ion binding	0.0288961	10	163
GO:0002090	regulation of receptor internalization	0.0288961	4	21
GO:0035411	catenin import into nucleus	0.0288961	4	21
GO:0035412	regulation of catenin import into nucleus	0.0288961	4	21
GO:0090504	epiboly	0.0292225	3	9
GO:0030203	glycosaminoglycan metabolic process	0.0292225	9	134
GO:0002040	sprouting angiogenesis	0.0304526	5	38
GO:0070201	regulation of establishment of protein localization	0.0309329	14	297
GO:0001649	osteoblast differentiation	0.03147	7	82
GO:0014909	smooth muscle cell migration	0.0337023	4	22
GO:0030166	proteoglycan biosynthetic process	0.0337023	5	39
GO:0002062	chondrocyte differentiation	0.0337023	5	39
GO:0006022	aminoglycan metabolic process	0.0351713	9	138
GO:0002520	immune system development	0.0358407	13	267
GO:0048644	muscle organ morphogenesis	0.0373449	5	40
GO:0060415	muscle tissue morphogenesis	0.0373449	5	40
GO:0048738	cardiac muscle tissue development	0.0378418	7	85
GO:0031579	membrane raft organization	0.0380857	3	10
GO:0002719	negative regulation of cytokine production involved in immune response	0.0380857	3	10
GO:1902532	negative regulation of intracellular signal transduction	0.0380857	12	235
GO:0048103	somatic stem cell division	0.0380857	3	10
GO:0002701	negative regulation of production of molecular mediator of immune response	0.0380857	3	10
GO:0061082	myeloid leukocyte cytokine production	0.0380857	3	10
GO:0003006	developmental process involved in reproduction	0.0404776	10	172
GO:0071901	negative regulation of protein serine/threonine kinase activity	0.0421156	7	87
GO:0045785	positive regulation of cell adhesion	0.0449449	7	88
GO:0001666	response to hypoxia	0.0476449	8	116
GO:0051235	maintenance of location	0.0476449	10	176
GO:1901342	regulation of vasculature development	0.0494907	9	146
GO:2000027	regulation of organ morphogenesis	0.0495895	6	65
GO:0018108	peptidyl-tyrosine phosphorylation	0.0495895	11	210
GO:0015629	actin cytoskeleton	0.0495895	13	279
GO:0060395	SMAD protein signal transduction	0.0495895	3	11
GO:0018212	peptidyl-tyrosine modification	0.0495895	11	210
GO:0048864	stem cell development	0.0495895	7	90
Supplementary table S3B. Functional enrichment results of 34 prioritized genes with at least two lines of evidence as well as 60 most related genes (q-value < 0.05)
GO ID	Description	q-value	Occurrences in Sample	Occurrences in Genome
GO:0006367	transcription initiation from RNA polymerase II promoter	3.49501e-16	19	190
GO:0006352	DNA-templated transcription, initiation	1.56873e-15	19	213
GO:0004879	ligand-activated sequence-specific DNA binding RNA polymerase II transcription factor activity	1.96721e-12	10	34
GO:0098531	direct ligand regulated sequence-specific DNA binding transcription factor activity	2.83879e-12	10	36
GO:0031012	extracellular matrix	2.61558e-09	14	208
GO:0050678	regulation of epithelial cell proliferation	1.01591e-08	12	146
GO:0050680	negative regulation of epithelial cell proliferation	1.17172e-08	9	58
GO:0030198	extracellular matrix organization	1.17172e-08	15	292
GO:0043062	extracellular structure organization	1.17172e-08	15	293
GO:0019216	regulation of lipid metabolic process	2.0224e-08	12	162
GO:0030522	intracellular receptor signaling pathway	2.0224e-08	13	207
GO:0050673	epithelial cell proliferation	2.17103e-08	12	165
GO:0010888	negative regulation of lipid storage	9.25785e-08	6	16
GO:0022617	extracellular matrix disassembly	2.70805e-07	10	120
GO:0019915	lipid storage	1.25758e-06	7	43
GO:0010885	regulation of cholesterol storage	1.73292e-06	5	12
GO:0033993	response to lipid	1.80233e-06	12	249
GO:0005578	proteinaceous extracellular matrix	2.03492e-06	9	110
GO:0000981	sequence-specific DNA binding RNA polymerase II transcription factor activity	2.03492e-06	11	200
GO:0010878	cholesterol storage	2.13776e-06	5	13
GO:0010745	negative regulation of macrophage derived foam cell differentiation	2.13776e-06	5	13
GO:0045834	positive regulation of lipid metabolic process	2.32934e-06	8	78
GO:0090077	foam cell differentiation	4.36282e-06	6	31
GO:0010742	macrophage derived foam cell differentiation	4.36282e-06	6	31
GO:0032963	collagen metabolic process	4.93981e-06	8	87
GO:0044259	multicellular organismal macromolecule metabolic process	6.8059e-06	8	91
GO:0010883	regulation of lipid storage	7.00592e-06	6	34
GO:0043112	receptor metabolic process	9.67821e-06	8	96
GO:0044236	multicellular organismal metabolic process	1.01465e-05	8	97
GO:0030574	collagen catabolic process	1.3952e-05	7	66
GO:0044420	extracellular matrix part	1.50213e-05	7	67
GO:0006869	lipid transport	1.52717e-05	9	147
GO:0044243	multicellular organismal catabolic process	2.28395e-05	7	72
GO:0045596	negative regulation of cell differentiation	2.28395e-05	11	267
GO:0045121	membrane raft	2.80432e-05	8	113
GO:0010876	lipid localization	3.82551e-05	8	118
GO:0046890	regulation of lipid biosynthetic process	4.01217e-05	7	79
GO:0048545	response to steroid hormone	5.06679e-05	7	82
GO:0031667	response to nutrient levels	5.53136e-05	8	125
GO:0006638	neutral lipid metabolic process	5.55342e-05	7	84
GO:0006639	acylglycerol metabolic process	5.55342e-05	7	84
GO:0005201	extracellular matrix structural constituent	7.1687e-05	6	53
GO:0005581	collagen	7.37933e-05	5	28
GO:0010743	regulation of macrophage derived foam cell differentiation	7.37933e-05	5	28
GO:0009991	response to extracellular stimulus	7.7508e-05	8	133
GO:0015918	sterol transport	8.02999e-05	6	55
GO:0030301	cholesterol transport	8.02999e-05	6	55
GO:0042974	retinoic acid receptor binding	0.000117952	4	13
GO:0044212	transcription regulatory region DNA binding	0.000163818	10	267
GO:0000975	regulatory region DNA binding	0.000163818	10	268
GO:0001067	regulatory region nucleic acid binding	0.000163818	10	268
GO:0001936	regulation of endothelial cell proliferation	0.000218454	6	66
GO:0031670	cellular response to nutrient	0.00026408	4	16
GO:0007178	transmembrane receptor protein serine/threonine kinase signaling pathway	0.00026408	9	218
GO:0007584	response to nutrient	0.000290789	5	38
GO:0033293	monocarboxylic acid binding	0.000371696	5	40
GO:0001935	endothelial cell proliferation	0.000462211	6	76
GO:0051235	maintenance of location	0.000508017	8	176
GO:0014070	response to organic cyclic compound	0.000652037	9	246
GO:0010565	regulation of cellular ketone metabolic process	0.000708597	7	129
GO:0032800	receptor biosynthetic process	0.000755366	4	21
GO:0001937	negative regulation of endothelial cell proliferation	0.000905148	4	22
GO:0019217	regulation of fatty acid metabolic process	0.000926813	5	49
GO:0010631	epithelial cell migration	0.000945148	7	136
GO:0031669	cellular response to nutrient levels	0.000961396	6	88
GO:0001501	skeletal system development	0.000996712	8	196
GO:0008202	steroid metabolic process	0.00101959	8	197
GO:0030199	collagen fibril organization	0.00119043	4	24
GO:0032526	response to retinoic acid	0.0012552	5	53
GO:0035257	nuclear hormone receptor binding	0.00129354	6	94
GO:0031668	cellular response to extracellular stimulus	0.00129354	6	94
GO:0005496	steroid binding	0.00132086	5	54
GO:0032368	regulation of lipid transport	0.00142788	5	55
GO:0071396	cellular response to lipid	0.00156394	7	150
GO:0032374	regulation of cholesterol transport	0.00174073	4	27
GO:0032371	regulation of sterol transport	0.00174073	4	27
GO:0015850	organic hydroxy compound transport	0.00180939	6	101
GO:0001101	response to acid	0.00189087	6	102
GO:1901654	response to ketone	0.00194688	4	28
GO:0051427	hormone receptor binding	0.00195046	6	103
GO:0043542	endothelial cell migration	0.00203683	6	104
GO:0042180	cellular ketone metabolic process	0.00274169	7	166
GO:0050810	regulation of steroid biosynthetic process	0.00281784	4	31
GO:0071560	cellular response to transforming growth factor beta stimulus	0.0029719	7	169
GO:0071559	response to transforming growth factor beta	0.0029719	7	169
GO:0001654	eye development	0.00309046	6	113
GO:0032373	positive regulation of sterol transport	0.00331973	3	11
GO:0032376	positive regulation of cholesterol transport	0.00331973	3	11
GO:0001667	ameboidal cell migration	0.00331973	7	173
GO:0033344	cholesterol efflux	0.00335592	4	33
GO:0008203	cholesterol metabolic process	0.00351797	5	69
GO:0055088	lipid homeostasis	0.0037339	5	70
GO:0010866	regulation of triglyceride biosynthetic process	0.00404773	3	12
GO:0007205	protein kinase C-activating G-protein coupled receptor signaling pathway	0.00404773	3	12
GO:0006907	pinocytosis	0.00404773	3	12
GO:0046889	positive regulation of lipid biosynthetic process	0.00404773	4	35
GO:0003713	transcription coactivator activity	0.00404773	8	249
GO:0045684	positive regulation of epidermis development	0.00519102	3	13
GO:0016049	cell growth	0.00549531	8	262
GO:0006641	triglyceride metabolic process	0.00582139	5	78
GO:0001568	blood vessel development	0.00583173	7	193
GO:0006066	alcohol metabolic process	0.00583173	8	265
GO:0010874	regulation of cholesterol efflux	0.00608781	3	14
GO:0090208	positive regulation of triglyceride metabolic process	0.00608781	3	14
GO:0030730	sequestering of triglyceride	0.00608781	3	14
GO:0090092	regulation of transmembrane receptor protein serine/threonine kinase signaling pathway	0.00608781	6	132
GO:0016125	sterol metabolic process	0.00615082	5	80
GO:0032768	regulation of monooxygenase activity	0.00672953	4	41
GO:0071496	cellular response to external stimulus	0.00719687	6	137
GO:0097191	extrinsic apoptotic signaling pathway	0.00719687	6	137
GO:0016922	ligand-dependent nuclear receptor binding	0.0072428	3	15
GO:0001558	regulation of cell growth	0.00804422	7	206
GO:0045444	fat cell differentiation	0.00825678	5	86
GO:0005788	endoplasmic reticulum lumen	0.00848779	6	142
GO:0042476	odontogenesis	0.00916875	4	45
GO:0002244	hematopoietic progenitor cell differentiation	0.00983577	4	46
GO:0019218	regulation of steroid metabolic process	0.00983577	4	46
GO:0002088	lens development in camera-type eye	0.0100297	3	17
GO:0045923	positive regulation of fatty acid metabolic process	0.0100297	3	17
GO:0007179	transforming growth factor beta receptor signaling pathway	0.0109423	6	150
GO:0048384	retinoic acid receptor signaling pathway	0.0116055	3	18
GO:0022612	gland morphogenesis	0.0116055	3	18
GO:0010869	regulation of receptor biosynthetic process	0.0116055	3	18
GO:0007423	sensory organ development	0.0126995	6	155
GO:0055092	sterol homeostasis	0.0127101	4	50
GO:0042632	cholesterol homeostasis	0.0127101	4	50
GO:0090207	regulation of triglyceride metabolic process	0.0131992	3	19
GO:0048566	embryonic digestive tract development	0.0131992	3	19
GO:0046460	neutral lipid biosynthetic process	0.013219	4	51
GO:0046463	acylglycerol biosynthetic process	0.013219	4	51
GO:0043178	alcohol binding	0.013219	4	51
GO:0003013	circulatory system process	0.0135518	7	230
GO:0051241	negative regulation of multicellular organismal process	0.0135518	7	230
GO:0010632	regulation of epithelial cell migration	0.0136449	5	99
GO:0045598	regulation of fat cell differentiation	0.0138477	4	52
GO:0030097	hemopoiesis	0.0139883	7	232
GO:0090100	positive regulation of transmembrane receptor protein serine/threonine kinase signaling pathway	0.0146013	4	53
GO:0043534	blood vessel endothelial cell migration	0.0146013	4	53
GO:0001525	angiogenesis	0.0156286	7	237
GO:0030099	myeloid cell differentiation	0.0158741	6	165
GO:0048514	blood vessel morphogenesis	0.0185618	6	170
GO:0060334	regulation of interferon-gamma-mediated signaling pathway	0.018721	3	22
GO:0006694	steroid biosynthetic process	0.0190255	5	108
GO:0043177	organic acid binding	0.0190255	5	108
GO:0031406	carboxylic acid binding	0.0190255	5	108
GO:0060330	regulation of response to interferon-gamma	0.0205877	3	23
GO:0045806	negative regulation of endocytosis	0.0205877	3	23
GO:0048534	hematopoietic or lymphoid organ development	0.0205877	7	250
GO:0050865	regulation of cell activation	0.0223692	7	254
GO:0045682	regulation of epidermis development	0.023138	3	24
GO:0032370	positive regulation of lipid transport	0.0260323	3	25
GO:0010634	positive regulation of epithelial cell migration	0.0260386	4	63
GO:0051341	regulation of oxidoreductase activity	0.0274967	4	64
GO:0002520	immune system development	0.0293735	7	267
GO:0046486	glycerolipid metabolic process	0.0312378	7	270
GO:0046982	protein heterodimerization activity	0.03156	6	191
GO:0009306	protein secretion	0.0347759	5	125
GO:0001960	negative regulation of cytokine-mediated signaling pathway	0.0350847	3	28
GO:0030335	positive regulation of cell migration	0.0385896	6	199
GO:0030155	regulation of cell adhesion	0.0402026	6	201
GO:0040008	regulation of growth	0.0402026	7	283
GO:0015485	cholesterol binding	0.0416128	3	30
GO:0051353	positive regulation of oxidoreductase activity	0.0416128	3	30
GO:0044057	regulation of system process	0.0416128	6	203
GO:0000790	nuclear chromatin	0.0423004	5	132
GO:2000147	positive regulation of cell motility	0.0423004	6	204
GO:0045786	negative regulation of cell cycle	0.0446473	7	290
GO:0048732	gland development	0.0460965	4	75
GO:0051272	positive regulation of cellular component movement	0.047147	6	209
GO:0010594	regulation of endothelial cell migration	0.047791	4	76
GO:0006631	fatty acid metabolic process	0.047791	6	210
GO:0002718	regulation of cytokine production involved in immune response	0.0478735	3	32
GO:0060761	negative regulation of response to cytokine stimulus	0.0478735	3	32
GO:0030168	platelet activation	0.0481652	6	211
Supplementary table S3C. Ingenuity canonical pathway results of 142 prioritized genes (p-value <0.05) and enriched gene sets per pathway.
Ser no.	Ingenuity Canonical Pathways	P-value	Ratio	Molecules
1	RAR Activation	1.31826e-05	0.0419	ARID2,BMP2,CYP26A1,EP300,MNAT1,PIK3R3,PRKAG2,RARB
2	Leptin Signaling in Obesity	0.000794328	0.0548	PIK3R3,PLCE1,PRKAG2,SOCS3
3	Aryl Hydrocarbon Receptor Signaling	0.00109648	0.0365	CCNA2,CDKN2A,CHEK2,EP300,RARB
4	Axonal Guidance Signaling	0.00134896	0.0193	ARHGEF12,BMP2,GLIS1,MYL1,PIK3R3,PLCE1,PRKAG2,SEMA3C,UNC5B
5	Molecular Mechanisms of Cancer	0.00154882	0.0208	ARHGEF12,BMP2,CDKN2A,CDKN2B,CHEK2,EP300,PIK3R3,PRKAG2
6	p53 Signaling	0.00234423	0.0408	CDKN2A,CHEK2,EP300,PIK3R3
7	Cell Cycle: G2/M DNA Damage Checkpoint Regulation	0.00269153	0.0612	CDKN2A,CHEK2,EP300
8	Wnt/β-catenin Signaling	0.00281838	0.0294	CDKN2A,EP300,KREMEN1,RARB,TGFBR3
9	PPARα/RXRα Activation	0.00346737	0.0281	ABCA1,EP300,PLCE1,PRKAG2,TGFBR3
10	Granzyme A Signaling	0.0040738	0.118	EP300,H1F0
11	GP6 Signaling Pathway	0.0042658	0.0345	COL11A1,COL16A1,COL8A2,PIK3R3
12	Adipogenesis pathway	0.00676083	0.0303	BMP2,DGKD,KLF5,MNAT1
13	AMPK Signaling	0.00707946	0.0237	ARID2,CCNA2,EP300,PIK3R3,PRKAG2
14	Small Cell Lung Cancer Signaling	0.00758578	0.0423	CDKN2B,PIK3R3,RARB
15	Hereditary Breast Cancer Signaling	0.00776247	0.0292	ARID2,CHEK2,EP300,PIK3R3
16	Non-Small Cell Lung Cancer Signaling	0.00831764	0.0411	CDKN2A,PIK3R3,RARB
17	Reelin Signaling in Neurons	0.00977237	0.0385	ARHGEF12,MAPT,PIK3R3
18	Cyclins and Cell Cycle Regulation	0.0107152	0.0375	CCNA2,CDKN2A,CDKN2B
19	Cardiac Hypertrophy Signaling	0.0109648	0.0213	EP300,MYL1,PIK3R3,PLCE1,PRKAG2
20	Role of p14/p19ARF in Tumor Suppression	0.0109648	0.0714	CDKN2A,PIK3R3
21	Prolactin Signaling	0.0109648	0.037	EP300,PIK3R3,SOCS3
22	eNOS Signaling	0.0109648	0.0263	CAV1,CCNA2,PIK3R3,PRKAG2
23	GDP-L-fucose Biosynthesis I (from GDP-D-mannose)	0.0112202	0.5	GMDS
24	Sonic Hedgehog Signaling	0.011749	0.069	GLIS1,PRKAG2
25	Role of JAK2 in Hormone-like Cytokine Signaling	0.0141254	0.0625	SH2B3,SOCS3
26	IL-9 Signaling	0.0151356	0.0606	PIK3R3,SOCS3
27	Melanocyte Development and Pigmentation Signaling	0.0162181	0.0319	EP300,PIK3R3,PRKAG2
28	Nitric Oxide Signaling in the Cardiovascular System	0.0162181	0.0319	CAV1,PIK3R3,PRKAG2
29	NF-κB Signaling	0.0177828	0.0227	BMP2,EP300,PIK3R3,TGFBR3
30	Apelin Cardiomyocyte Signaling Pathway	0.018197	0.0306	MYL1,PIK3R3,PLCE1
31	Neuropathic Pain Signaling In Dorsal Horn Neurons	0.0190546	0.03	PIK3R3,PLCE1,PRKAG2
32	Hepatic Fibrosis / Hepatic Stellate Cell Activation	0.0199526	0.022	COL11A1,COL16A1,COL8A2,MYL1
33	Chronic Myeloid Leukemia Signaling	0.0204174	0.0294	CDKN2A,MECOM,PIK3R3
34	ILK Signaling	0.020893	0.0216	BMP2,FERMT2,MYL1,PIK3R3
35	IGF-1 Signaling	0.0213796	0.0288	PIK3R3,PRKAG2,SOCS3
36	Pancreatic Adenocarcinoma Signaling	0.0234423	0.0278	CDKN2A,CDKN2B,PIK3R3
37	Glioma Signaling	0.0239883	0.0275	CDKN2A,CDKN2B,PIK3R3
38	Gap Junction Signaling	0.0245471	0.0206	CAV1,PIK3R3,PLCE1,PRKAG2
39	Apelin Pancreas Signaling Pathway	0.0245471	0.0465	PIK3R3,PRKAG2
40	IL-23 Signaling Pathway	0.025704	0.0455	PIK3R3,SOCS3
41	Apelin Endothelial Signaling Pathway	0.0269153	0.0263	ANGPT1,PIK3R3,PRKAG2
42	Thrombin Signaling	0.0281838	0.0197	ARHGEF12,MYL1,PIK3R3,PLCE1
43	CREB Signaling in Neurons	0.0295121	0.0195	EP300,PIK3R3,PLCE1,PRKAG2
44	Osteoarthritis Pathway	0.0301995	0.0193	ANKH,BMP2,GLIS1,PRKAG2
45	G Beta Gamma Signaling	0.0323594	0.0246	CAV1,CAV2,PRKAG2
46	Role of NFAT in Cardiac Hypertrophy	0.0323594	0.019	EP300,PIK3R3,PLCE1,PRKAG2
47	Melanoma Signaling	0.0323594	0.04	CDKN2A,PIK3R3
48	Amyloid Processing	0.0323594	0.04	MAPT,PRKAG2
49	Synaptic Long Term Potentiation	0.0346737	0.0238	EP300,PLCE1,PRKAG2
50	14-3-3-mediated Signaling	0.0346737	0.0238	MAPT,PIK3R3,PLCE1
51	Cellular Effects of Sildenafil (Viagra)	0.0346737	0.0238	MYL1,PLCE1,PRKAG2
52	P2Y Purigenic Receptor Signaling Pathway	0.0346737	0.0238	PIK3R3,PLCE1,PRKAG2
53	PTEN Signaling	0.0346737	0.0238	MAST2,PIK3R3,TGFBR3
54	p70S6K Signaling	0.0363078	0.0234	MAPT,PIK3R3,PLCE1
55	Lymphotoxin β Receptor Signaling	0.0363078	0.0377	EP300,PIK3R3
56	Transcriptional Regulatory Network in Embryonic Stem Cells	0.0380189	0.037	FOXC1,MEIS1
57	Thioredoxin Pathway	0.0389045	0.143	TXNRD2
58	Th2 Pathway	0.0398107	0.0226	PIK3R3,SOCS3,TGFBR3
59	Glucocorticoid Receptor Signaling	0.040738	0.015	ARID2,EP300,MNAT1,PIK3R3,PRKAG2
60	Androgen Signaling	0.0416869	0.0222	EP300,MNAT1,PRKAG2
61	Insulin Receptor Signaling	0.0416869	0.0222	PIK3R3,PRKAG2,SOCS3
62	Ovarian Cancer Signaling	0.0436516	0.0217	CDKN2A,PIK3R3,PRKAG2
63	Type II Diabetes Mellitus Signaling	0.0457088	0.0214	PIK3R3,PRKAG2,SOCS3
64	Wnt/Ca+ pathway	0.0467735	0.0328	PLCE1,ROR1
